# Supplementary material for: New Conjugated Compound T5 Epidioxy-Sterol-ANB Inhibits the Growth of Mycobacterium tuberculosis Affecting the Cholesterol and Folate Pathways
Source: Front Microbiol. 2020 Sep 10;11:537935. doi: 10.3389/fmicb.2020.537935 (PMC7533559; doi:10.3389/fmicb.2020.537935)
Supplement: TABLE S2 — Mtb-H37Rv transcriptome. [file Table_2.XLSX]

## Sheet: DMSO vs T5 4hrs
Gene	logFC	logCPM	PValue	FDR
Rv1139c	7.4	5.02	1.96e-05	0.0251
Rv3369	6.71	4.46	0.000858	0.128
Rv2389c	6.48	4.28	0.00243	0.227
Rv3741c	6.48	4.28	0.00243	0.227
Rv0445c	6.34	4.18	0.00417	0.285
Rv2642	6.34	4.18	0.00417	0.285
Rv0031	6.19	4.08	0.00724	0.342
Rv0622	6.02	3.96	0.0127	0.364
Rv1034c	6.02	3.96	0.0127	0.364
Rv1256c	6.02	3.96	0.0127	0.364
Rv1740	6.02	3.96	0.0127	0.364
Rv2898c	6.02	3.96	0.0127	0.364
Rv2920c	6.02	3.96	0.0127	0.364
Rv0324	5.83	3.83	0.0227	0.411
Rv1897c	5.83	3.83	0.0227	0.411
Rv3705A	5.83	3.83	0.0227	0.411
Rv0366c	5.61	3.7	0.041	0.522
Rv0397A	5.61	3.7	0.041	0.522
Rv0447c	5.61	3.7	0.041	0.522
Rv0942	5.61	3.7	0.041	0.522
Rv1036c	5.61	3.7	0.041	0.522
Rv1551	5.61	3.7	0.041	0.522
Rv1806	5.61	3.7	0.041	0.522
Rv1848	5.61	3.7	0.041	0.522
Rv1890c	5.61	3.7	0.041	0.522
Rv1961	5.61	3.7	0.041	0.522
Rv2619c	5.61	3.7	0.041	0.522
Rv0110	5.36	3.55	0.0751	0.588
Rv0254c	5.36	3.55	0.0751	0.588
Rv0318c	5.36	3.55	0.0751	0.588
Rv0944	5.36	3.55	0.0751	0.588
Rv1203c	5.36	3.55	0.0751	0.588
Rv1429	5.36	3.55	0.0751	0.588
Rv1702c	5.36	3.55	0.0751	0.588
Rv2390c	5.36	3.55	0.0751	0.588
Rv2719c	5.36	3.55	0.0751	0.588
Rv3078	5.36	3.55	0.0751	0.588
Rv3088	5.36	3.55	0.0751	0.588
Rv3639c	5.36	3.55	0.0751	0.588
Rv3712	5.36	3.55	0.0751	0.588
Rv3760	5.36	3.55	0.0751	0.588
B11	5.04	3.38	0.14	0.735
Rv0428c	5.04	3.38	0.14	0.735
Rv0470A	5.04	3.38	0.14	0.735
Rv0880	5.04	3.38	0.14	0.735
Rv1243c	5.04	3.38	0.14	0.735
Rv1741	5.04	3.38	0.14	0.735
Rv1849	5.04	3.38	0.14	0.735
Rv1920	5.04	3.38	0.14	0.735
Rv1965	5.04	3.38	0.14	0.735
Rv2033c	5.04	3.38	0.14	0.735
Rv2087	5.04	3.38	0.14	0.735
Rv2152c	5.04	3.38	0.14	0.735
Rv2669	5.04	3.38	0.14	0.735
Rv3358	5.04	3.38	0.14	0.735
Rv3471c	5.04	3.38	0.14	0.735
Rv3702c	5.04	3.38	0.14	0.735
Rv3756c	5.04	3.38	0.14	0.735
Rv3789	5.04	3.38	0.14	0.735
B55	4.64	3.18	0.265	0.892
MTS2975	4.64	3.18	0.265	0.892
Rv0743c	4.64	3.18	0.265	0.892
Rv0836c	4.64	3.18	0.265	0.892
Rv1035c	4.64	3.18	0.265	0.892
Rv1414	4.64	3.18	0.265	0.892
Rv2058c	4.64	3.18	0.265	0.892
Rv2506	4.64	3.18	0.265	0.892
Rv2512c	4.64	3.18	0.265	0.892
Rv2686c	4.64	3.18	0.265	0.892
Rv2738c	4.64	3.18	0.265	0.892
Rv3840	4.64	3.18	0.265	0.892
asnT	4.64	3.18	0.265	0.892
Rv0219	4.09	2.96	0.51	1
Rv0340	4.09	2.96	0.51	1
Rv0508	4.09	2.96	0.51	1
Rv0616c	4.09	2.96	0.51	1
Rv0973c	4.09	2.96	0.51	1
Rv1038c	4.09	2.96	0.51	1
Rv1220c	4.09	2.96	0.51	1
Rv1227c	4.09	2.96	0.51	1
Rv1482c	4.09	2.96	0.51	1
Rv1517	4.09	2.96	0.51	1
Rv1670	4.09	2.96	0.51	1
Rv1719	4.09	2.96	0.51	1
Rv1744c	4.09	2.96	0.51	1
Rv1861	4.09	2.96	0.51	1
Rv1966	4.09	2.96	0.51	1
Rv2028c	4.09	2.96	0.51	1
Rv2056c	4.09	2.96	0.51	1
Rv2422	4.09	2.96	0.51	1
Rv2530A	4.09	2.96	0.51	1
Rv2550c	4.09	2.96	0.51	1
Rv2615c	4.09	2.96	0.51	1
Rv2722	4.09	2.96	0.51	1
Rv2848c	4.09	2.96	0.51	1
Rv3415c	4.09	2.96	0.51	1
Rv3468c	4.09	2.96	0.51	1
Rv3768	4.09	2.96	0.51	1
Rv3787c	4.09	2.96	0.51	1
Rv3902c	4.09	2.96	0.51	1
alaU	4.09	2.96	0.51	1
gluU	4.09	2.96	0.51	1
Rv2750	4.09	4.96	0.000377	0.113
Rv1990A	3.93	4.83	0.000885	0.128
Rv0348	3.82	5.55	2.88e-05	0.0251
Rv0967	3.67	5.42	8.17e-05	0.0533
Rv2103c	3.65	4.62	0.00335	0.266
Rv1357c	3.54	4.55	0.00528	0.303
Rv1712	3.43	4.46	0.00839	0.342
Rv1997	3.43	4.46	0.00839	0.342
Rv2529	3.43	4.46	0.00839	0.342
Rv3746c	3.43	4.46	0.00839	0.342
valT	3.31	5.13	0.00074	0.128
Rv0138	3.3	4.38	0.0134	0.364
Rv1864c	3.3	4.38	0.0134	0.364
Rv1943c	3.3	4.38	0.0134	0.364
Rv2561	3.3	4.38	0.0134	0.364
Rv0121c	3.17	2.7	1	1
Rv0163	3.17	2.7	1	1
Rv0253	3.17	2.7	1	1
Rv0259c	3.17	2.7	1	1
Rv0320	3.17	2.7	1	1
Rv0368c	3.17	2.7	1	1
Rv0372c	3.17	2.7	1	1
Rv0416	3.17	2.7	1	1
Rv0521	3.17	2.7	1	1
Rv0523c	3.17	2.7	1	1
Rv0591	3.17	2.7	1	1
Rv0599c	3.17	2.7	1	1
Rv0601c	3.17	2.7	1	1
Rv0691A	3.17	2.7	1	1
Rv0763c	3.17	2.7	1	1
Rv0842	3.17	2.7	1	1
Rv0894	3.17	2.7	1	1
Rv0979c	3.17	2.7	1	1
Rv1027c	3.17	2.7	1	1
Rv1047	3.17	2.7	1	1
Rv1150	3.17	2.7	1	1
Rv1189	3.17	2.7	1	1
Rv1273c	3.17	2.7	1	1
Rv1313c	3.17	2.7	1	1
Rv1671	3.17	2.7	1	1
Rv1701	3.17	2.7	1	1
Rv1720c	3.17	2.7	1	1
Rv1935c	3.17	2.7	1	1
Rv1938	3.17	2.7	1	1
Rv1969	3.17	2.7	1	1
Rv2039c	3.17	2.7	1	1
Rv2057c	3.17	2.7	1	1
Rv2063A	3.17	2.7	1	1
Rv2078	3.17	2.7	1	1
Rv2135c	3.17	2.7	1	1
Rv2309A	3.17	2.7	1	1
Rv2317	3.17	2.7	1	1
Rv2352c	3.17	2.7	1	1
Rv2365c	3.17	2.7	1	1
Rv2458	3.17	2.7	1	1
Rv2472	3.17	2.7	1	1
Rv2490c	3.17	2.7	1	1
Rv2526	3.17	2.7	1	1
Rv2541	3.17	2.7	1	1
Rv2545	3.17	2.7	1	1
Rv2634c	3.17	2.7	1	1
Rv2758c	3.17	2.7	1	1
Rv2769c	3.17	2.7	1	1
Rv2806	3.17	2.7	1	1
Rv2865	3.17	2.7	1	1
Rv2886c	3.17	2.7	1	1
Rv2998	3.17	2.7	1	1
Rv3019c	3.17	2.7	1	1
Rv3023c	3.17	2.7	1	1
Rv3114	3.17	2.7	1	1
Rv3117	3.17	2.7	1	1
Rv3122	3.17	2.7	1	1
Rv3126c	3.17	2.7	1	1
Rv3162c	3.17	2.7	1	1
Rv3183	3.17	2.7	1	1
Rv3324A	3.17	2.7	1	1
Rv3344c	3.17	2.7	1	1
Rv3357	3.17	2.7	1	1
Rv3374	3.17	2.7	1	1
Rv3388	3.17	2.7	1	1
Rv3445c	3.17	2.7	1	1
Rv3448	3.17	2.7	1	1
Rv3453	3.17	2.7	1	1
Rv3510c	3.17	2.7	1	1
Rv3512	3.17	2.7	1	1
Rv3590c	3.17	2.7	1	1
Rv3611	3.17	2.7	1	1
Rv3654c	3.17	2.7	1	1
Rv3657c	3.17	2.7	1	1
Rv3817	3.17	2.7	1	1
Rv3828c	3.17	2.7	1	1
Rv3830c	3.17	2.7	1	1
argW	3.17	2.7	1	1
leuW	3.17	2.7	1	1
lysT	3.17	2.7	1	1
metV	3.17	2.7	1	1
ncRv10932Ac	3.17	2.7	1	1
ncRv11248c	3.17	2.7	1	1
ncRv13385Ac	3.17	2.7	1	1
thrV	3.17	2.7	1	1
tyrT	3.17	2.7	1	1
Rv0133	3.17	4.28	0.0216	0.411
Rv1135c	3.17	4.28	0.0216	0.411
Rv1401	3.17	4.28	0.0216	0.411
Rv2823c	3.17	4.28	0.0216	0.411
Rv3755c	3.17	4.28	0.0216	0.411
Rv0150c	3.02	4.18	0.0349	0.517
Rv0393	3.02	4.18	0.0349	0.517
Rv0960	3.02	4.18	0.0349	0.517
Rv1288	3.02	4.18	0.0349	0.517
Rv1976c	3.02	4.18	0.0349	0.517
Rv1802	3.01	5.38	0.000589	0.128
Rv3068c	2.92	4.83	0.00525	0.303
Rv0273c	2.85	4.08	0.0566	0.556
Rv0327c	2.85	4.08	0.0566	0.556
Rv0793	2.85	4.08	0.0566	0.556
Rv1235	2.85	4.08	0.0566	0.556
Rv1931c	2.85	4.08	0.0566	0.556
Rv2032	2.85	4.08	0.0566	0.556
Rv2119	2.85	4.08	0.0566	0.556
Rv2219A	2.85	4.08	0.0566	0.556
Rv2261c	2.85	4.08	0.0566	0.556
Rv2854	2.85	4.08	0.0566	0.556
Rv3177	2.85	4.08	0.0566	0.556
Rv3345c	2.85	4.08	0.0566	0.556
Rv1207	2.82	5.23	0.00167	0.192
Rv1022	2.73	4.7	0.0118	0.364
Rv1146	2.73	4.7	0.0118	0.364
Rv1711	2.73	4.7	0.0118	0.364
Rv2410c	2.73	4.7	0.0118	0.364
Rv3758c	2.73	4.7	0.0118	0.364
Rv1158c	2.66	3.96	0.0923	0.639
Rv2579	2.66	3.96	0.0923	0.639
Rv2647	2.66	3.96	0.0923	0.639
Rv3770c	2.66	3.96	0.0923	0.639
Rv1314c	2.63	4.62	0.0179	0.394
Rv1606	2.63	4.62	0.0179	0.394
alaT	2.63	4.62	0.0179	0.394
Rv1845c	2.61	5.08	0.00485	0.301
Rv3493c	2.55	5.38	0.00228	0.223
Rv2513	2.53	5.02	0.00697	0.337
Rv2621c	2.53	5.02	0.00697	0.337
Rv1942c	2.51	4.55	0.027	0.452
Rv2336	2.51	4.55	0.027	0.452
Rv0487	2.44	3.83	0.151	0.735
Rv0566c	2.44	3.83	0.151	0.735
Rv0744c	2.44	3.83	0.151	0.735
Rv1075c	2.44	3.83	0.151	0.735
Rv1090	2.44	3.83	0.151	0.735
Rv1145	2.44	3.83	0.151	0.735
Rv1356c	2.44	3.83	0.151	0.735
Rv2175c	2.44	3.83	0.151	0.735
Rv2300c	2.44	3.83	0.151	0.735
Rv2307c	2.44	3.83	0.151	0.735
Rv2349c	2.44	3.83	0.151	0.735
Rv2393	2.44	3.83	0.151	0.735
proT	2.44	3.83	0.151	0.735
valU	2.44	3.83	0.151	0.735
Rv0847	2.42	5.28	0.00437	0.285
Rv3678c	2.4	5.55	0.00214	0.215
Rv0482	2.39	4.46	0.041	0.522
Rv0747	2.39	4.46	0.041	0.522
Rv2661c	2.39	4.46	0.041	0.522
Rv2821c	2.39	4.46	0.041	0.522
Rv0576	2.37	4.9	0.0145	0.377
Rv0628c	2.37	4.9	0.0145	0.377
Rv3592	2.34	5.73	0.00152	0.18
Rv0040c	2.29	5.18	0.00846	0.342
Rv0357c	2.25	4.38	0.0623	0.556
Rv0634A	2.25	4.38	0.0623	0.556
Rv0849	2.25	4.38	0.0623	0.556
Rv0854	2.25	4.38	0.0623	0.556
Rv1624c	2.25	4.38	0.0623	0.556
Rv1662	2.25	4.38	0.0623	0.556
Rv2170	2.25	4.38	0.0623	0.556
Rv2612c	2.25	4.38	0.0623	0.556
Rv2979c	2.25	4.38	0.0623	0.556
Rv3037c	2.25	4.38	0.0623	0.556
Rv0925c	2.21	5.13	0.0118	0.364
Rv0008c	2.19	3.7	0.246	0.87
Rv0044c	2.19	3.7	0.246	0.87
Rv0078B	2.19	3.7	0.246	0.87
Rv0580c	2.19	3.7	0.246	0.87
Rv0927c	2.19	3.7	0.246	0.87
Rv1021	2.19	3.7	0.246	0.87
Rv1217c	2.19	3.7	0.246	0.87
Rv1406	2.19	3.7	0.246	0.87
Rv1487	2.19	3.7	0.246	0.87
Rv1509	2.19	3.7	0.246	0.87
Rv2086	2.19	3.7	0.246	0.87
Rv2186c	2.19	3.7	0.246	0.87
Rv2560	2.19	3.7	0.246	0.87
Rv2624c	2.19	3.7	0.246	0.87
Rv2772c	2.19	3.7	0.246	0.87
mpr11	2.19	3.7	0.246	0.87
Rv0112	2.18	4.77	0.0303	0.495
Rv1141c	2.18	4.77	0.0303	0.495
Rv0787A	2.13	5.08	0.0165	0.394
Rv0845	2.13	5.08	0.0165	0.394
Rv3450c	2.13	5.08	0.0165	0.394
Rv0064A	2.1	4.28	0.0947	0.639
Rv0074	2.1	4.28	0.0947	0.639
Rv1634	2.1	4.28	0.0947	0.639
Rv2286c	2.1	4.28	0.0947	0.639
Rv3294c	2.1	4.28	0.0947	0.639
Rv3698	2.1	4.28	0.0947	0.639
Rv3924c	2.09	5.55	0.00613	0.307
Rv0277A	2.08	6.33	0.000931	0.13
Rv0690c	2.07	4.7	0.044	0.522
Rv3080c	2.07	4.7	0.044	0.522
Rv3767c	2.04	5.28	0.0132	0.364
Rv2169c	1.97	5.23	0.018	0.394
Rv2297	1.97	5.23	0.018	0.394
Rv1277	1.95	4.62	0.0638	0.556
Rv1285	1.95	4.62	0.0638	0.556
Rv2019	1.95	4.62	0.0638	0.556
Rv2627c	1.95	4.62	0.0638	0.556
Rv2819c	1.95	4.62	0.0638	0.556
Rv3251c	1.95	4.62	0.0638	0.556
Rv0261c	1.93	4.18	0.144	0.735
Rv0582	1.93	4.18	0.144	0.735
Rv0680c	1.93	4.18	0.144	0.735
Rv1622c	1.93	4.18	0.144	0.735
Rv1921c	1.93	4.18	0.144	0.735
Rv1978	1.93	4.18	0.144	0.735
Rv2004c	1.93	4.18	0.144	0.735
Rv2485c	1.93	4.18	0.144	0.735
Rv2523c	1.93	4.18	0.144	0.735
Rv2532c	1.93	4.18	0.144	0.735
Rv2831	1.93	4.18	0.144	0.735
Rv3834c	1.93	4.18	0.144	0.735
Rv1813c	1.93	5.62	0.00899	0.355
Rv0920c	1.92	5.42	0.0144	0.377
Rv1127c	1.91	6.08	0.00361	0.266
Rv1361c	1.89	5.77	0.00758	0.342
Rv0100	1.87	3.55	0.399	0.977
Rv0160c	1.87	3.55	0.399	0.977
Rv0488	1.87	3.55	0.399	0.977
Rv0596c	1.87	3.55	0.399	0.977
Rv0664	1.87	3.55	0.399	0.977
Rv0674	1.87	3.55	0.399	0.977
Rv0693	1.87	3.55	0.399	0.977
Rv0755A	1.87	3.55	0.399	0.977
Rv0978c	1.87	3.55	0.399	0.977
Rv1116A	1.87	3.55	0.399	0.977
Rv1214c	1.87	3.55	0.399	0.977
Rv1560	1.87	3.55	0.399	0.977
Rv1716	1.87	3.55	0.399	0.977
Rv1913	1.87	3.55	0.399	0.977
Rv1949c	1.87	3.55	0.399	0.977
Rv2031c	1.87	3.55	0.399	0.977
Rv2350c	1.87	3.55	0.399	0.977
Rv2736c	1.87	3.55	0.399	0.977
Rv2872	1.87	3.55	0.399	0.977
Rv2973c	1.87	3.55	0.399	0.977
Rv3095	1.87	3.55	0.399	0.977
Rv3333c	1.87	3.55	0.399	0.977
Rv3745c	1.87	3.55	0.399	0.977
Rv3771c	1.87	3.55	0.399	0.977
Rv3227	1.87	4.9	0.0452	0.522
Rv3276c	1.87	4.9	0.0452	0.522
Rv3328c	1.84	5.73	0.00973	0.364
Rv0400c	1.83	4.55	0.0923	0.639
Rv1478	1.83	4.55	0.0923	0.639
Rv1507A	1.83	4.55	0.0923	0.639
Rv1986	1.83	4.55	0.0923	0.639
Rv0229c	1.82	5.13	0.0334	0.517
Rv2147c	1.82	5.13	0.0334	0.517
Rv0885	1.82	5.55	0.0153	0.386
Rv1486c	1.82	5.55	0.0153	0.386
Rv2347c	1.81	5.87	0.0082	0.342
Rv0489	1.79	5.33	0.0255	0.449
Rv3673c	1.79	5.33	0.0255	0.449
Rv0190	1.78	6.1	0.00607	0.307
Rv0539	1.77	4.83	0.0632	0.556
Rv1153c	1.77	4.83	0.0632	0.556
Rv3628	1.77	4.83	0.0632	0.556
Rv3769	1.77	4.83	0.0632	0.556
Rv3812	1.77	4.83	0.0632	0.556
Rv0187	1.76	5.5	0.02	0.411
Rv0114	1.74	4.08	0.217	0.843
Rv0941c	1.74	4.08	0.217	0.843
Rv1504c	1.74	4.08	0.217	0.843
Rv1505c	1.74	4.08	0.217	0.843
Rv1602	1.74	4.08	0.217	0.843
Rv1668c	1.74	4.08	0.217	0.843
Rv1865c	1.74	4.08	0.217	0.843
Rv1936	1.74	4.08	0.217	0.843
Rv2229c	1.74	4.08	0.217	0.843
Rv2439c	1.74	4.08	0.217	0.843
Rv2620c	1.74	4.08	0.217	0.843
Rv3382c	1.74	4.08	0.217	0.843
Rv3705c	1.74	4.08	0.217	0.843
mpr17	1.74	4.08	0.217	0.843
Rv1071c	1.74	5.08	0.0454	0.522
Rv3862c	1.74	5.08	0.0454	0.522
Rv0246	1.74	6.4	0.00418	0.285
Rv1941	1.72	5.28	0.0339	0.517
Rv2036	1.72	5.28	0.0339	0.517
Rv3160c	1.72	5.28	0.0339	0.517
Rv2584c	1.72	6.28	0.00568	0.307
Rv2996c	1.72	6.28	0.00568	0.307
Rv0061c	1.71	5.93	0.011	0.364
Rv1290c	1.7	5.46	0.0261	0.452
Rv2068c	1.7	5.46	0.0261	0.452
Rv0694	1.69	4.46	0.133	0.735
Rv1001	1.69	4.46	0.133	0.735
Rv1752	1.69	4.46	0.133	0.735
Rv1765A	1.69	4.46	0.133	0.735
Rv1788	1.69	4.46	0.133	0.735
Rv3703c	1.69	4.46	0.133	0.735
Rv1984c	1.68	5.62	0.0206	0.411
Rv1860	1.67	4.77	0.0883	0.639
Rv2713	1.67	5.77	0.0167	0.394
Rv2745c	1.67	6.44	0.00534	0.303
Rv2185c	1.66	6.6	0.00427	0.285
Rv2353c	1.65	5.02	0.0618	0.556
Rv0199	1.64	5.23	0.0451	0.522
Rv0317c	1.63	5.42	0.0341	0.517
Rv3044	1.6	6.57	0.00593	0.307
Rv1101c	1.58	6.38	0.00908	0.356
Rv3736	1.57	5.7	0.0267	0.452
Rv1823	1.56	4.96	0.0839	0.626
Rv0565c	1.56	5.18	0.06	0.556
Rv0597c	1.56	5.18	0.06	0.556
Rv2102	1.56	5.18	0.06	0.556
Rv2859c	1.56	5.18	0.06	0.556
Rv3306c	1.56	5.18	0.06	0.556
Rv1025	1.55	4.7	0.123	0.735
Rv1082	1.55	4.7	0.123	0.735
Rv2708c	1.55	4.7	0.123	0.735
Rv2906c	1.55	4.7	0.123	0.735
Rv3288c	1.55	4.7	0.123	0.735
Rv2698	1.55	6.52	0.00823	0.342
Rv0969	1.55	7.4	0.00252	0.229
Rv0158	1.54	4.38	0.192	0.809
Rv0846c	1.54	4.38	0.192	0.809
Rv2638	1.54	4.38	0.192	0.809
Rv2670c	1.54	4.38	0.192	0.809
Rv2739c	1.54	4.38	0.192	0.809
Rv3759c	1.54	4.38	0.192	0.809
Rv2112c	1.54	6.16	0.0149	0.384
Rv0129c	1.54	7.16	0.00353	0.266
Rv0328	1.53	3.96	0.326	0.933
Rv0712	1.53	3.96	0.326	0.933
Rv1148c	1.53	3.96	0.326	0.933
Rv1365c	1.53	3.96	0.326	0.933
Rv1755c	1.53	3.96	0.326	0.933
Rv2305	1.53	3.96	0.326	0.933
Rv2331	1.53	3.96	0.326	0.933
Rv2525c	1.53	3.96	0.326	0.933
Rv2547	1.53	3.96	0.326	0.933
Rv2604c	1.53	3.96	0.326	0.933
Rv2801c	1.53	3.96	0.326	0.933
Rv2864c	1.53	3.96	0.326	0.933
Rv3431c	1.53	3.96	0.326	0.933
mpr18	1.53	3.96	0.326	0.933
Rv1016c	1.53	6.05	0.0179	0.394
Rv2374c	1.53	6.05	0.0179	0.394
Rv3006	1.52	6.42	0.0112	0.364
Rv1501	1.51	5.5	0.0437	0.522
Rv2993c	1.49	6.02	0.0219	0.411
Rv1697	1.48	5.13	0.0796	0.607
Rv3791	1.48	5.13	0.0796	0.607
Rv1731	1.48	5.9	0.0268	0.452
Rv0216	1.47	3.38	0.639	1
Rv0323c	1.47	3.38	0.639	1
Rv0519c	1.47	3.38	0.639	1
Rv0692	1.47	3.38	0.639	1
Rv0816c	1.47	3.38	0.639	1
Rv1033c	1.47	3.38	0.639	1
Rv1159A	1.47	3.38	0.639	1
Rv1218c	1.47	3.38	0.639	1
Rv1263	1.47	3.38	0.639	1
Rv1951c	1.47	3.38	0.639	1
Rv1973	1.47	3.38	0.639	1
Rv2308	1.47	3.38	0.639	1
Rv2577	1.47	3.38	0.639	1
Rv2807	1.47	3.38	0.639	1
Rv2873	1.47	3.38	0.639	1
Rv3094c	1.47	3.38	0.639	1
Rv3330	1.47	3.38	0.639	1
Rv3334	1.47	3.38	0.639	1
Rv3351c	1.47	3.38	0.639	1
Rv3653	1.47	3.38	0.639	1
Rv3788	1.47	3.38	0.639	1
aspT	1.47	3.38	0.639	1
ileT	1.47	3.38	0.639	1
Rv1637c	1.47	5.77	0.0335	0.517
Rv1283c	1.46	4.9	0.114	0.713
Rv2539c	1.46	4.9	0.114	0.713
Rv3695	1.46	4.9	0.114	0.713
Rv3796	1.46	4.9	0.114	0.713
Rv2842c	1.46	6.46	0.0135	0.364
Rv0062	1.44	5.46	0.056	0.556
Rv0197	1.44	5.46	0.056	0.556
Rv1857	1.44	5.46	0.056	0.556
Rv3145	1.44	5.46	0.056	0.556
Rv3396c	1.44	6.28	0.0185	0.402
Rv0217c	1.43	4.62	0.171	0.767
Rv0735	1.43	4.62	0.171	0.767
Rv0981	1.43	4.62	0.171	0.767
Rv1048c	1.43	4.62	0.171	0.767
Rv1515c	1.43	4.62	0.171	0.767
Rv1685c	1.43	4.62	0.171	0.767
Rv1713	1.43	4.62	0.171	0.767
Rv1919c	1.43	4.62	0.171	0.767
Rv2378c	1.43	4.62	0.171	0.767
Rv3878	1.43	6.18	0.0221	0.411
Rv1202	1.42	5.28	0.0755	0.588
Rv1787	1.42	5.28	0.0755	0.588
Rv2005c	1.42	5.73	0.0419	0.522
Rv3253c	1.42	5.73	0.0419	0.522
Rv0198c	1.42	6.78	0.0109	0.364
Rv0480c	1.4	5.08	0.105	0.682
Rv0857	1.38	4.28	0.274	0.897
Rv1335	1.38	4.28	0.274	0.897
Rv1383	1.38	4.28	0.274	0.897
Rv1729c	1.38	4.28	0.274	0.897
Rv2340c	1.38	4.28	0.274	0.897
Rv2595	1.38	4.28	0.274	0.897
Rv2663	1.38	4.28	0.274	0.897
Rv2923c	1.38	4.28	0.274	0.897
Rv2964	1.38	4.28	0.274	0.897
Rv3300c	1.38	4.28	0.274	0.897
Rv3685c	1.38	4.28	0.274	0.897
Rv0364	1.38	5.42	0.0718	0.588
Rv2533c	1.38	5.42	0.0718	0.588
Rv0466	1.37	6.23	0.0264	0.452
Rv0332	1.36	4.83	0.154	0.735
Rv0415	1.36	4.83	0.154	0.735
Rv0547c	1.36	4.83	0.154	0.735
Rv1011	1.36	4.83	0.154	0.735
Rv2756c	1.36	4.83	0.154	0.735
Rv0007	1.36	5.93	0.0401	0.522
Rv1880c	1.36	5.93	0.0401	0.522
Rv2197c	1.36	5.93	0.0401	0.522
Rv1529	1.35	5.23	0.0982	0.651
Rv1093	1.35	6.8	0.0145	0.377
Rv0461	1.34	5.55	0.0684	0.583
Rv1278	1.34	5.55	0.0684	0.583
Rv3821	1.34	5.55	0.0684	0.583
Rv3146	1.34	5.8	0.0506	0.556
Rv0140	1.33	6.02	0.0392	0.522
Rv0720	1.33	6.52	0.022	0.411
Rv1728c	1.31	5.38	0.0918	0.639
Rv1736c	1.31	5.38	0.0918	0.639
Rv3765c	1.31	5.66	0.0653	0.568
Rv3097c	1.31	5.9	0.049	0.555
Rv2250A	1.3	5.02	0.139	0.735
Rv0615	1.29	4.55	0.236	0.87
Rv0843	1.29	4.55	0.236	0.87
Rv0858c	1.29	4.55	0.236	0.87
Rv1351	1.29	4.55	0.236	0.87
Rv2264c	1.29	4.55	0.236	0.87
Rv2601A	1.29	4.55	0.236	0.87
ncRv11160A	1.29	4.55	0.236	0.87
ncRv13241Ac	1.29	6.18	0.0376	0.522
Rv2214c	1.29	6.7	0.0219	0.411
Rv3586	1.28	5.5	0.0862	0.636
Rv0507	1.28	5.77	0.0625	0.556
Rv2976c	1.28	6.87	0.019	0.411
Rv1916	1.28	7.41	0.0117	0.364
Rv0098	1.27	3.83	0.484	1
Rv0598c	1.27	3.83	0.484	1
Rv1242	1.27	3.83	0.484	1
Rv1282c	1.27	3.83	0.484	1
Rv1452c	1.27	3.83	0.484	1
Rv1494	1.27	3.83	0.484	1
Rv2234	1.27	3.83	0.484	1
Rv2514c	1.27	3.83	0.484	1
Rv2917	1.27	3.83	0.484	1
Rv2961	1.27	3.83	0.484	1
Rv3103c	1.27	3.83	0.484	1
Rv3123	1.27	3.83	0.484	1
Rv3174	1.27	3.83	0.484	1
Rv3364c	1.27	3.83	0.484	1
Rv3434c	1.27	3.83	0.484	1
Rv1354c	1.26	5.18	0.127	0.735
Rv1891	1.26	5.18	0.127	0.735
Rv0910	1.24	4.77	0.206	0.843
Rv1656	1.24	4.77	0.206	0.843
Rv2183c	1.24	4.77	0.206	0.843
Rv2887	1.24	4.77	0.206	0.843
Rv3063	1.24	4.77	0.206	0.843
Rv3367	1.24	4.77	0.206	0.843
Rv0164	1.24	5.96	0.0576	0.556
Rv3766	1.24	5.96	0.0576	0.556
Rv0610c	1.23	5.33	0.117	0.726
Rv2569c	1.23	5.33	0.117	0.726
Rv2918c	1.23	5.33	0.117	0.726
Rv3894c	1.23	5.73	0.077	0.594
Rv3846	1.23	6.05	0.0554	0.556
Rv3888c	1.22	6.38	0.0415	0.522
Rv0386	1.21	5.46	0.109	0.692
Rv1800	1.21	5.46	0.109	0.692
Rv0773c	1.21	5.83	0.0731	0.588
Rv1544	1.21	6.13	0.0535	0.556
Rv0454	1.2	4.96	0.183	0.798
Rv1750c	1.2	4.96	0.183	0.798
Rv2471	1.2	4.96	0.183	0.798
Rv2919c	1.2	4.96	0.183	0.798
Rv1024	1.19	4.18	0.389	0.977
Rv1523	1.19	4.18	0.389	0.977
Rv1567c	1.19	4.18	0.389	0.977
Rv2123	1.19	4.18	0.389	0.977
Rv2236c	1.19	4.18	0.389	0.977
Rv2288	1.19	4.18	0.389	0.977
Rv2592c	1.19	4.18	0.389	0.977
Rv3130c	1.19	4.18	0.389	0.977
Rv0455c	1.19	5.58	0.101	0.662
Rv1992c	1.19	5.58	0.101	0.662
Rv2723	1.19	5.58	0.101	0.662
Rv3249c	1.19	7.23	0.0209	0.411
Rv1653	1.18	5.13	0.164	0.767
Rv1985c	1.18	5.13	0.164	0.767
Rv2120c	1.18	5.13	0.164	0.767
Rv3651	1.18	6.35	0.0486	0.553
Rv1109c	1.17	6.9	0.0308	0.5
Rv0130	1.16	5.28	0.149	0.735
Rv0891c	1.16	5.28	0.149	0.735
Rv1660	1.16	5.28	0.149	0.735
Rv3780	1.16	5.28	0.149	0.735
Rv0788	1.15	5.9	0.0841	0.626
Rv2356c	1.15	6.26	0.0589	0.556
Rv2572c	1.15	6.26	0.0589	0.556
Rv0082	1.14	4.46	0.323	0.933
Rv0356c	1.14	4.46	0.323	0.933
Rv0476	1.14	4.46	0.323	0.933
Rv1545	1.14	4.46	0.323	0.933
Rv3383c	1.14	4.46	0.323	0.933
Rv3392c	1.14	4.46	0.323	0.933
Rv3644c	1.14	4.46	0.323	0.933
Rv0300	1.14	5.42	0.136	0.735
Rv2382c	1.14	5.42	0.136	0.735
Rv0551c	1.14	6.4	0.0549	0.556
Rv1906c	1.14	6.4	0.0549	0.556
Rv3725	1.14	6.4	0.0549	0.556
Rv1562c	1.13	5.55	0.126	0.735
Rv3509c	1.13	5.55	0.126	0.735
Rv1812c	1.13	6.52	0.0516	0.556
Rv1169c	1.12	4.7	0.276	0.897
Rv1946c	1.12	4.7	0.276	0.897
Rv2892c	1.12	4.7	0.276	0.897
Rv3452	1.12	4.7	0.276	0.897
Rv3497c	1.12	4.7	0.276	0.897
Rv3699	1.12	4.7	0.276	0.897
Rv2125	1.12	6.23	0.0692	0.588
Rv2869c	1.12	6.58	0.0501	0.556
Rv0135c	1.1	4.9	0.24	0.87
Rv1043c	1.1	4.9	0.24	0.87
Rv2258c	1.1	4.9	0.24	0.87
Rv3697c	1.1	4.9	0.24	0.87
Rv0180c	1.1	5.87	0.101	0.662
Rv3215	1.09	6.05	0.0902	0.639
Rv2137c	1.09	6.5	0.0594	0.556
Rv1054	1.08	5.08	0.212	0.843
Rv1664	1.08	5.08	0.212	0.843
Rv1893	1.08	5.08	0.212	0.843
Rv2770c	1.08	5.08	0.212	0.843
Rv3071	1.08	5.08	0.212	0.843
Rv3810	1.08	5.08	0.212	0.843
Rv0156	1.07	5.23	0.189	0.809
Rv3209	1.07	5.23	0.189	0.809
Rv3908	1.07	5.23	0.189	0.809
Rv0968	1.07	5.38	0.171	0.767
Rv1868	1.07	5.38	0.171	0.767
Rv3121	1.07	5.38	0.171	0.767
Rv0642c	1.07	7.6	0.0298	0.495
Rv1847	1.06	5.5	0.155	0.736
Rv2397c	1.06	5.5	0.155	0.736
Rv1275	1.05	5.73	0.132	0.735
Rv1773c	1.05	5.73	0.132	0.735
Rv1884c	1.05	5.62	0.143	0.735
Rv0308	1.05	6.66	0.0613	0.556
Rv2199c	1.03	6.4	0.0821	0.619
Rv0940c	1.03	6.52	0.0753	0.588
Rv2200c	1.03	7.63	0.0367	0.522
Rv0186A	1.02	6.9	0.0592	0.556
Rv1589	1.02	6.8	0.0629	0.556
Rv3520c	0.995	6.5	0.0862	0.636
Rv3208	0.995	6.57	0.0825	0.62
Rv3116	0.994	6.31	0.0998	0.66
Rv1108c	0.993	6.08	0.119	0.728
Rv0266c	0.992	5.8	0.147	0.735
Rv2962c	0.992	5.8	0.147	0.735
Rv3528c	0.992	5.8	0.147	0.735
Rv0438c	0.991	5.58	0.174	0.779
Rv1296	0.991	5.58	0.174	0.779
Rv2907c	0.991	5.7	0.16	0.753
Rv0142	0.99	5.46	0.192	0.809
Rv0785	0.989	5.33	0.213	0.843
Rv2718c	0.989	5.33	0.213	0.843
Rv2877c	0.989	5.33	0.213	0.843
Rv3438	0.989	5.33	0.213	0.843
Rv3781	0.989	5.33	0.213	0.843
Rv3909	0.989	5.33	0.213	0.843
Rv1287	0.988	5.18	0.239	0.87
Rv2879c	0.988	5.18	0.239	0.87
Rv3210c	0.988	5.18	0.239	0.87
Rv3403c	0.988	5.18	0.239	0.87
Rv3589	0.988	5.18	0.239	0.87
Rv1958c	0.986	5.02	0.271	0.897
Rv2022c	0.986	5.02	0.271	0.897
Rv3384c	0.986	5.02	0.271	0.897
Rv0695	0.984	4.83	0.312	0.933
Rv0696	0.984	4.83	0.312	0.933
Rv2294	0.984	4.83	0.312	0.933
Rv2416c	0.984	4.83	0.312	0.933
Rv2773c	0.984	4.83	0.312	0.933
Rv3906c	0.984	4.83	0.312	0.933
Rv0463	0.981	4.62	0.366	0.977
Rv0645c	0.981	4.62	0.366	0.977
Rv1325c	0.981	4.62	0.366	0.977
Rv1746	0.981	4.62	0.366	0.977
Rv2132	0.981	4.62	0.366	0.977
Rv2493	0.981	4.62	0.366	0.977
Rv3196A	0.981	4.62	0.366	0.977
Rv0329c	0.977	4.38	0.439	1
Rv0459	0.977	4.38	0.439	1
Rv0531	0.977	4.38	0.439	1
Rv0606	0.977	4.38	0.439	1
Rv0909	0.977	4.38	0.439	1
Rv2361c	0.977	4.38	0.439	1
Rv2530c	0.977	4.38	0.439	1
Rv2786c	0.977	4.38	0.439	1
Rv3150	0.973	7	0.0672	0.582
Rv0279c	0.97	4.08	0.543	1
Rv0311	0.97	4.08	0.543	1
Rv0625c	0.97	4.08	0.543	1
Rv0815c	0.97	4.08	0.543	1
Rv0825c	0.97	4.08	0.543	1
Rv0850	0.97	4.08	0.543	1
Rv0879c	0.97	4.08	0.543	1
Rv1188	0.97	4.08	0.543	1
Rv1590	0.97	4.08	0.543	1
Rv2007c	0.97	4.08	0.543	1
Rv2645	0.97	4.08	0.543	1
Rv2658c	0.97	4.08	0.543	1
Rv3182	0.97	4.08	0.543	1
proU	0.97	4.08	0.543	1
Rv0803	0.96	6.42	0.104	0.673
Rv0322	0.956	3.7	0.705	1
Rv0367c	0.956	3.7	0.705	1
Rv0373c	0.956	3.7	0.705	1
Rv0385	0.956	3.7	0.705	1
Rv0406c	0.956	3.7	0.705	1
Rv0553	0.956	3.7	0.705	1
Rv0617	0.956	3.7	0.705	1
Rv0689c	0.956	3.7	0.705	1
Rv1114	0.956	3.7	0.705	1
Rv1443c	0.956	3.7	0.705	1
Rv1468c	0.956	3.7	0.705	1
Rv1903	0.956	3.7	0.705	1
Rv2486	0.956	3.7	0.705	1
Rv2622	0.956	3.7	0.705	1
Rv2630	0.956	3.7	0.705	1
Rv2640c	0.956	3.7	0.705	1
Rv3055	0.956	3.7	0.705	1
Rv3316	0.956	3.7	0.705	1
Rv3476c	0.956	3.7	0.705	1
Rv3641c	0.956	3.7	0.705	1
Rv3731	0.956	3.7	0.705	1
Rv2564	0.951	6.13	0.131	0.735
Rv1017c	0.95	6.99	0.0745	0.588
Rv0948c	0.948	6.05	0.14	0.735
Rv2411c	0.948	6.05	0.14	0.735
Rv0227c	0.944	5.96	0.15	0.735
Rv2995c	0.94	5.87	0.162	0.764
Rv1703c	0.937	6.64	0.0974	0.648
Rv1887	0.937	7.88	0.0501	0.556
Rv1294	0.936	5.77	0.176	0.785
Rv3138	0.933	7.1	0.0749	0.588
Rv1077	0.93	5.66	0.193	0.811
Rv3891c	0.921	6.33	0.126	0.735
Rv0250c	0.919	6.83	0.0924	0.639
Rv0023	0.917	3.18	1	1
Rv0210	0.917	3.18	1	1
Rv0494	0.917	3.18	1	1
Rv0514	0.917	3.18	1	1
Rv0536	0.917	3.18	1	1
Rv0697	0.917	3.18	1	1
Rv0832	0.917	3.18	1	1
Rv0975c	0.917	3.18	1	1
Rv1019	0.917	3.18	1	1
Rv1087	0.917	3.18	1	1
Rv1160	0.917	3.18	1	1
Rv1538c	0.917	3.18	1	1
Rv1550	0.917	3.18	1	1
Rv1556	0.917	3.18	1	1
Rv1610	0.917	3.18	1	1
Rv1686c	0.917	3.18	1	1
Rv1706A	0.917	3.18	1	1
Rv1714	0.917	3.18	1	1
Rv1727	0.917	3.18	1	1
Rv1786	0.917	3.18	1	1
Rv1999c	0.917	3.18	1	1
Rv2009	0.917	3.18	1	1
Rv2107	0.917	3.18	1	1
Rv2263	0.917	3.18	1	1
Rv2269c	0.917	3.18	1	1
Rv2304c	0.917	3.18	1	1
Rv2468A	0.917	3.18	1	1
Rv2515c	0.917	3.18	1	1
Rv2659c	0.917	3.18	1	1
Rv2671	0.917	3.18	1	1
Rv2749	0.917	3.18	1	1
Rv2757c	0.917	3.18	1	1
Rv2796c	0.917	3.18	1	1
Rv2802c	0.917	3.18	1	1
Rv3013	0.917	3.18	1	1
Rv3437	0.917	3.18	1	1
Rv3606c	0.917	3.18	1	1
Rv3640c	0.917	3.18	1	1
Rv3656c	0.917	3.18	1	1
Rv1540	0.916	5.42	0.236	0.87
Rv1896c	0.916	5.42	0.236	0.87
Rv2400c	0.907	5.28	0.265	0.892
Rv3304	0.907	5.28	0.265	0.892
Rv2289	0.906	6.1	0.153	0.735
Rv0711	0.901	6.02	0.164	0.767
Rv2211c	0.901	6.02	0.164	0.767
Rv2246	0.898	7.2	0.0823	0.62
Rv2954c	0.896	7.16	0.085	0.631
Rv0529	0.895	5.13	0.3	0.925
Rv0552	0.895	5.13	0.3	0.925
Rv1379	0.895	5.13	0.3	0.925
Rv0950c	0.894	5.93	0.177	0.785
rrf	0.893	6.82	0.103	0.672
Rv3247c	0.889	6.77	0.108	0.692
Rv0439c	0.88	4.96	0.345	0.964
Rv0577	0.88	4.96	0.345	0.964
Rv1532c	0.88	4.96	0.345	0.964
Rv0055	0.877	5.73	0.211	0.843
Rv0903c	0.877	5.73	0.211	0.843
Rv0959	0.877	5.73	0.211	0.843
Rv1826	0.876	6.23	0.155	0.735
Rv3463	0.876	6.23	0.155	0.735
Rv1843c	0.875	6.9	0.106	0.682
Rv1683	0.875	7.14	0.0932	0.639
Rv1886c	0.869	7.64	0.0759	0.588
Rv1213	0.867	5.62	0.232	0.87
Rv3454	0.867	5.62	0.232	0.87
Rv2518c	0.861	6.08	0.178	0.785
Rv3826	0.861	6.08	0.178	0.785
Rv0186	0.861	7.83	0.0729	0.588
Rv0380c	0.86	4.77	0.403	0.977
Rv1124	0.86	4.77	0.403	0.977
Rv1338	0.86	4.77	0.403	0.977
Rv2277c	0.86	4.77	0.403	0.977
Rv2362c	0.86	4.77	0.403	0.977
Rv3439c	0.86	4.77	0.403	0.977
Rv3642c	0.86	4.77	0.403	0.977
Rv1167c	0.854	5.5	0.258	0.892
Rv1636	0.852	5.99	0.192	0.811
Rv3030	0.842	5.9	0.209	0.843
Rv0681	0.839	5.38	0.289	0.916
Rv1056	0.839	5.38	0.289	0.916
Rv1341	0.839	5.38	0.289	0.916
Rv3885c	0.839	5.38	0.289	0.916
Rv3311	0.836	7.16	0.108	0.692
Rv3535c	0.834	6.21	0.178	0.785
Rv3737	0.834	6.21	0.178	0.785
Rv0456c	0.831	4.55	0.481	1
Rv0527	0.831	4.55	0.481	1
Rv0781	0.831	4.55	0.481	1
Rv1353c	0.831	4.55	0.481	1
Rv1514c	0.831	4.55	0.481	1
Rv1996	0.831	4.55	0.481	1
Rv2151c	0.831	4.55	0.481	1
Rv3119	0.831	4.55	0.481	1
Rv3359	0.831	4.55	0.481	1
Rv3774	0.831	4.55	0.481	1
Rv1465	0.83	5.8	0.229	0.87
Rv0418	0.826	6.68	0.142	0.735
Rv3630	0.82	5.23	0.327	0.933
Rv0672	0.816	5.7	0.252	0.883
Rv2266	0.816	5.7	0.252	0.883
Rv0244c	0.816	8.69	0.0696	0.588
Rv1933c	0.812	6.33	0.178	0.785
Rv3224	0.812	7.63	0.0974	0.648
Rv0537c	0.803	6.5	0.167	0.767
Rv0813c	0.803	6.5	0.167	0.767
Rv3723	0.802	6.26	0.191	0.809
Rv1305	0.801	5.96	0.225	0.866
Rv1250	0.8	5.58	0.279	0.901
Rv2575	0.8	5.58	0.279	0.901
Rv3223c	0.8	8.67	0.0757	0.588
Rv2483c	0.798	7.02	0.133	0.735
Rv0193c	0.797	5.08	0.375	0.977
Rv2075c	0.797	5.08	0.375	0.977
Rv2538c	0.797	5.08	0.375	0.977
Rv3573c	0.794	6.44	0.178	0.785
Rv0209	0.787	4.28	0.588	1
Rv0865	0.787	4.28	0.588	1
Rv1366	0.787	4.28	0.588	1
Rv1776c	0.787	4.28	0.588	1
Rv1994c	0.787	4.28	0.588	1
Rv2142A	0.787	4.28	0.588	1
Rv2582	0.787	4.28	0.588	1
Rv2754c	0.787	4.28	0.588	1
Rv3033	0.787	4.28	0.588	1
Rv3410c	0.787	4.28	0.588	1
Rv3604c	0.787	4.28	0.588	1
Rv1451	0.787	5.87	0.246	0.87
Rv3460c	0.787	7.98	0.0963	0.645
Rv3264c	0.785	6.93	0.145	0.735
Rv3283	0.784	7.54	0.113	0.713
Rv1428c	0.781	5.46	0.312	0.933
Rv0314c	0.779	6.1	0.222	0.857
Rv0991c	0.776	8.23	0.0944	0.639
Rv2391	0.774	6.7	0.168	0.767
Rv0016c	0.773	6.31	0.203	0.843
Rv0232	0.766	4.9	0.436	1
Rv1059	0.766	4.9	0.436	1
Rv1507c	0.766	4.9	0.436	1
Rv1910c	0.765	6.02	0.241	0.87
Rv2603c	0.762	6.78	0.168	0.767
Rv3866	0.758	6.42	0.201	0.842
Rv1420	0.757	5.33	0.353	0.966
Rv2776c	0.757	5.33	0.353	0.966
Rv3824c	0.757	5.33	0.353	0.966
Rv1418	0.752	5.66	0.299	0.925
Rv2971	0.751	6.87	0.168	0.767
Rv0548c	0.749	5.93	0.263	0.892
Rv3271c	0.747	7.31	0.143	0.735
Rv3504	0.746	6.35	0.216	0.843
Rv1074c	0.735	7.58	0.136	0.735
Rv3245c	0.735	7.87	0.125	0.735
Rv0276	0.732	6.08	0.256	0.892
Rv3923c	0.732	6.08	0.256	0.892
Rv0362	0.731	5.83	0.288	0.916
Rv1060	0.731	5.83	0.288	0.916
Rv1178	0.731	5.83	0.288	0.916
Rv1238	0.73	5.55	0.334	0.95
Rv0382c	0.728	5.18	0.403	0.977
Rv2293c	0.728	5.18	0.403	0.977
Rv2643	0.728	5.18	0.403	0.977
Rv2851c	0.728	5.18	0.403	0.977
Rv0077c	0.724	4.7	0.516	1
Rv0544c	0.724	4.7	0.516	1
Rv1084	0.724	4.7	0.516	1
Rv2088	0.724	4.7	0.516	1
Rv2417c	0.724	4.7	0.516	1
Rv2557	0.724	4.7	0.516	1
Rv2639c	0.724	4.7	0.516	1
Rv2836c	0.724	4.7	0.516	1
Rv3096	0.724	4.7	0.516	1
Rv3772	0.724	4.7	0.516	1
lysU	0.724	4.7	0.516	1
Rv0930	0.72	6.4	0.228	0.87
Rv2699c	0.72	6.4	0.228	0.87
Rv2145c	0.719	7.65	0.142	0.735
Rv1901	0.715	5.99	0.279	0.901
Rv0241c	0.713	3.96	0.746	1
Rv0677c	0.713	3.96	0.746	1
Rv0899	0.713	3.96	0.746	1
Rv1063c	0.713	3.96	0.746	1
Rv1519	0.713	3.96	0.746	1
Rv1803c	0.713	3.96	0.746	1
Rv2027c	0.713	3.96	0.746	1
Rv2121c	0.713	3.96	0.746	1
Rv2284	0.713	3.96	0.746	1
Rv2338c	0.713	3.96	0.746	1
Rv2511	0.713	3.96	0.746	1
Rv2825c	0.713	3.96	0.746	1
Rv3394c	0.713	3.96	0.746	1
Rv3636	0.713	3.96	0.746	1
Rv3773c	0.713	3.96	0.746	1
Rv3911	0.713	3.96	0.746	1
Rv2791c	0.713	7.55	0.15	0.735
Rv0867c	0.71	6.5	0.224	0.864
Rv1311	0.706	6.33	0.244	0.87
Rv2741	0.703	5.42	0.376	0.977
Rv2911	0.703	5.42	0.376	0.977
Rv3310	0.703	5.42	0.376	0.977
Rv0056	0.698	7.14	0.182	0.798
Rv1298	0.698	8.12	0.136	0.735
Rv2412	0.697	6.83	0.204	0.843
Rv3302c	0.697	6.83	0.204	0.843
Rv2937	0.695	5.9	0.306	0.933
Rv3429	0.695	5.9	0.306	0.933
Rv0954	0.694	8.1	0.139	0.735
Rv3565	0.693	6.7	0.218	0.845
Rv2959c	0.692	7.58	0.161	0.756
Rv0443	0.691	5.02	0.466	1
Rv0848	0.691	5.02	0.466	1
Rv1005c	0.691	5.02	0.466	1
Rv1730c	0.691	5.02	0.466	1
Rv2240c	0.691	5.02	0.466	1
Rv3312c	0.691	5.02	0.466	1
Rv3414c	0.691	5.02	0.466	1
Rv1458c	0.686	5.62	0.355	0.966
Rv1510	0.686	5.62	0.355	0.966
Rv1855c	0.686	5.62	0.355	0.966
Rv1862	0.686	5.62	0.355	0.966
Rv2092c	0.686	5.62	0.355	0.966
Rv3402c	0.686	5.62	0.355	0.966
Rv3747	0.686	5.62	0.355	0.966
Rv0116c	0.683	6.05	0.295	0.925
Rv2141c	0.683	6.05	0.295	0.925
Rv3874	0.683	8.95	0.124	0.735
Rv1388	0.68	7.06	0.199	0.833
Rv3595c	0.674	6.18	0.285	0.915
Rv0287	0.671	7.2	0.196	0.821
Rv0513	0.67	5.28	0.428	1
ncRv13003Ac	0.67	5.28	0.428	1
Rv3154	0.669	6.82	0.225	0.864
Rv3913	0.668	6.58	0.246	0.87
Rv0194	0.664	4.46	0.624	1
Rv2016	0.664	4.46	0.624	1
Rv2208	0.664	4.46	0.624	1
Rv2470	0.664	4.46	0.624	1
Rv2878c	0.664	4.46	0.624	1
Rv2880c	0.664	4.46	0.624	1
Rv3011c	0.664	4.46	0.624	1
Rv3108	0.664	4.46	0.624	1
Rv3277	0.664	6.9	0.222	0.857
Rv2690c	0.662	5.96	0.322	0.933
Rv3858c	0.662	6.68	0.242	0.87
ncRv3418Ac	0.66	8.38	0.15	0.735
Rv2245	0.658	7.88	0.169	0.767
Rv1170	0.656	5.5	0.398	0.977
Rv2174	0.656	5.5	0.398	0.977
Rv3029c	0.652	7.34	0.2	0.836
Rv0560c	0.648	6.23	0.299	0.925
Rv1646	0.648	6.23	0.299	0.925
Rv0517	0.646	5.7	0.374	0.977
Rv0730	0.642	4.83	0.547	1
Rv0740	0.642	4.83	0.547	1
Rv1163	0.642	4.83	0.547	1
Rv2566	0.642	4.83	0.547	1
Rv1651c	0.639	5.87	0.355	0.966
Rv2219	0.638	6.46	0.281	0.906
Rv2857c	0.633	6.02	0.338	0.957
Rv2913c	0.629	5.13	0.492	1
Rv1321	0.624	6.28	0.313	0.933
Rv0908	0.621	5.38	0.451	1
Rv1239c	0.621	5.38	0.451	1
Rv1023	0.618	6.5	0.293	0.922
Rv0722	0.616	5.58	0.419	0.996
Rv3292	0.616	5.58	0.419	0.996
Rv2455c	0.616	8.94	0.165	0.767
Rv0270	0.613	6.7	0.278	0.901
Rv1340	0.611	5.77	0.393	0.977
Rv2673	0.611	5.77	0.393	0.977
Rv3201c	0.611	5.77	0.393	0.977
Rv2606c	0.608	5.93	0.372	0.977
Rv2908c	0.608	5.93	0.372	0.977
Rv2461c	0.604	7.22	0.244	0.87
Rv2172c	0.604	7.81	0.21	0.843
Rv0277c	0.594	7.12	0.259	0.892
Rv2710	0.591	9.96	0.166	0.767
Rv2428	0.582	6.58	0.316	0.933
Rv3534c	0.582	6.77	0.298	0.925
Rv3597c	0.582	6.77	0.298	0.925
Rv0442c	0.581	6.13	0.369	0.977
Rv1171	0.581	5.99	0.388	0.977
Rv1159	0.581	6.38	0.339	0.957
Rv1493	0.581	6.38	0.339	0.957
Rv2228c	0.58	5.66	0.438	1
Rv2967c	0.58	5.66	0.438	1
Rv3303c	0.58	5.66	0.438	1
Rv0037c	0.58	5.83	0.41	0.988
Rv2752c	0.58	5.83	0.41	0.988
Rv3265c	0.58	5.83	0.41	0.988
Rv1430	0.579	5.46	0.472	1
Rv0131c	0.578	5.23	0.515	1
Rv0155	0.578	5.23	0.515	1
Rv0257	0.578	5.23	0.515	1
Rv2705c	0.578	5.23	0.515	1
Rv3082c	0.578	5.23	0.515	1
Rv0134	0.576	4.96	0.573	1
Rv0390	0.576	4.96	0.573	1
Rv0405	0.576	4.96	0.573	1
Rv1956	0.576	4.96	0.573	1
Rv3067	0.576	4.96	0.573	1
Rv3399	0.576	4.96	0.573	1
Rv3472	0.576	4.96	0.573	1
Rv0228	0.574	4.62	0.653	1
Rv1767	0.574	4.62	0.653	1
Rv2066	0.574	4.62	0.653	1
Rv2260	0.574	4.62	0.653	1
Rv2450c	0.574	4.62	0.653	1
Rv2581c	0.574	4.62	0.653	1
Rv2787	0.574	4.62	0.653	1
Rv1536	0.573	7.41	0.257	0.892
Rv0805	0.571	8.58	0.207	0.843
Rv0068	0.569	4.18	0.776	1
Rv0414c	0.569	4.18	0.776	1
Rv0451c	0.569	4.18	0.776	1
Rv0460	0.569	4.18	0.776	1
Rv0493c	0.569	4.18	0.776	1
Rv0546c	0.569	4.18	0.776	1
Rv0594	0.569	4.18	0.776	1
Rv0895	0.569	4.18	0.776	1
Rv1092c	0.569	4.18	0.776	1
Rv1766	0.569	4.18	0.776	1
Rv2148c	0.569	4.18	0.776	1
Rv2164c	0.569	4.18	0.776	1
Rv2307B	0.569	4.18	0.776	1
Rv2510c	0.569	4.18	0.776	1
Rv2793c	0.569	4.18	0.776	1
Rv2855	0.569	4.18	0.776	1
Rv3372	0.569	4.18	0.776	1
Rv3912	0.569	4.18	0.776	1
pheU	0.569	4.18	0.776	1
Rv3239c	0.569	6.96	0.293	0.922
Rv3764c	0.568	6.88	0.3	0.925
Rv3152	0.566	6.72	0.317	0.933
Rv1253	0.565	6.62	0.327	0.933
Rv1804c	0.562	6.42	0.351	0.966
Rv0717	0.558	6.18	0.383	0.977
Rv0281	0.557	6.99	0.301	0.927
Rv0377	0.555	3.55	1	1
Rv0403c	0.555	3.55	1	1
Rv0473	0.555	3.55	1	1
Rv0574c	0.555	3.55	1	1
Rv0786c	0.555	3.55	1	1
Rv0804	0.555	3.55	1	1
Rv0881	0.555	3.55	1	1
Rv1055	0.555	3.55	1	1
Rv1738	0.555	3.55	1	1
Rv2312	0.555	3.55	1	1
Rv2371	0.555	3.55	1	1
Rv2667	0.555	3.55	1	1
Rv2803	0.555	3.55	1	1
Rv2804c	0.555	3.55	1	1
Rv2828c	0.555	3.55	1	1
Rv3473c	0.555	3.55	1	1
Rv3649	0.555	3.55	1	1
Rv3652	0.555	3.55	1	1
Rv3770A	0.555	3.55	1	1
mcr15	0.555	3.55	1	1
Rv0562	0.555	6.05	0.403	0.977
Rv1987	0.555	6.05	0.403	0.977
Rv2565	0.555	6.05	0.403	0.977
Rv0778	0.552	5.9	0.427	1
Rv2053c	0.552	5.9	0.427	1
Rv1195	0.552	6.75	0.327	0.933
Rv2224c	0.552	6.75	0.327	0.933
Rv0721	0.552	7.98	0.246	0.87
Rv2213	0.55	6.66	0.337	0.957
Rv0938	0.548	5.73	0.456	1
Rv2345	0.548	5.73	0.456	1
Rv2395B	0.547	6.57	0.349	0.966
Rv0188	0.547	7.09	0.303	0.929
Rv0236c	0.544	6.46	0.363	0.977
Rv2484c	0.544	6.46	0.363	0.977
Rv2000	0.542	5.55	0.492	1
Rv2856	0.542	5.55	0.492	1
Rv3307	0.542	5.55	0.492	1
Rv0676c	0.541	6.35	0.379	0.977
Rv1462	0.538	7.49	0.282	0.908
Rv3914	0.537	6.23	0.397	0.977
Rv3864	0.537	7.44	0.287	0.916
Rv1915	0.535	6.7	0.348	0.966
Rv0634B	0.534	5.33	0.537	1
Rv0749	0.534	5.33	0.537	1
Rv1416	0.534	5.33	0.537	1
Rv2955c	0.534	5.33	0.537	1
Rv0453	0.532	6.1	0.418	0.996
Rv0543c	0.532	6.1	0.418	0.996
Rv0559c	0.532	6.1	0.418	0.996
Rv1829	0.532	6.1	0.418	0.996
Rv1895	0.531	6.6	0.36	0.977
Rv3519	0.531	6.98	0.327	0.933
Rv1404	0.525	6.82	0.346	0.966
Rv1480	0.524	7.35	0.305	0.933
Rv2707	0.524	8.33	0.256	0.892
Rv0070c	0.523	5.08	0.596	1
Rv2276	0.523	5.08	0.596	1
Rv2559c	0.523	5.08	0.596	1
Rv2181	0.512	6.85	0.356	0.968
Rv1769	0.51	5.62	0.51	1
Rv3125c	0.51	5.62	0.51	1
Rv3892c	0.51	5.62	0.51	1
mpr6	0.51	5.62	0.51	1
Rv1216c	0.506	4.77	0.678	1
Rv2035	0.506	4.77	0.678	1
Rv2227	0.506	4.77	0.678	1
Rv2765	0.506	4.77	0.678	1
Rv2775	0.506	4.77	0.678	1
Rv3034c	0.506	4.77	0.678	1
Rv3057c	0.506	4.77	0.678	1
Rv3120	0.506	4.77	0.678	1
Rv3869	0.506	6.44	0.403	0.977
Rv0423c	0.506	7.69	0.302	0.929
Rv2048c	0.505	7.93	0.29	0.918
Rv1415	0.504	6.96	0.354	0.966
Rv3054c	0.503	6.02	0.458	1
Rv2144c	0.502	7.13	0.342	0.964
Rv0896	0.502	7.75	0.303	0.929
Rv2225	0.501	7.85	0.299	0.925
Rv1811	0.499	6.33	0.422	1
Rv0234c	0.497	5.42	0.556	1
Rv1245c	0.497	5.42	0.556	1
Rv2384	0.497	5.42	0.556	1
Rv0777	0.493	5.87	0.489	1
Rv1498c	0.493	5.87	0.489	1
Rv0709	0.489	6.72	0.392	0.977
Rv2780	0.489	7.98	0.304	0.933
Rv0716	0.487	7.39	0.339	0.957
Rv3028c	0.483	7.02	0.371	0.977
Rv0989c	0.482	6.38	0.434	1
Rv1771	0.482	6.38	0.434	1
Rv0297	0.481	5.7	0.527	1
Rv1020	0.481	5.7	0.527	1
Rv1337	0.481	5.7	0.527	1
Rv1988	0.481	5.7	0.527	1
Rv3164c	0.481	5.7	0.527	1
Rv1196	0.481	7.76	0.324	0.933
Rv1475c	0.481	7.76	0.324	0.933
Rv1419	0.479	5.18	0.617	1
Rv1439c	0.479	5.18	0.617	1
Rv1853	0.479	5.18	0.617	1
Rv2763c	0.479	5.18	0.617	1
Rv2203	0.479	7.27	0.356	0.968
Rv3001c	0.477	7.6	0.337	0.956
Rv3462c	0.476	7.48	0.345	0.964
Rv2178c	0.475	7.78	0.329	0.938
Rv0341	0.474	4.38	0.798	1
Rv0631c	0.474	4.38	0.798	1
Rv0656c	0.474	4.38	0.798	1
Rv1496	0.474	4.38	0.798	1
Rv1619	0.474	4.38	0.798	1
Rv1873	0.474	4.38	0.798	1
Rv2230c	0.474	4.38	0.798	1
Rv2313c	0.474	4.38	0.798	1
Rv3855	0.474	4.38	0.798	1
Rv2905	0.473	6.26	0.458	1
Rv3696c	0.473	6.26	0.458	1
Rv3679	0.469	8.42	0.307	0.933
Rv1772	0.467	7.38	0.361	0.977
Rv3803c	0.467	7.38	0.361	0.977
Rv2953	0.466	6.42	0.446	1
Rv1098c	0.465	5.5	0.574	1
Rv3779	0.465	5.5	0.574	1
Rv1559	0.463	7.08	0.387	0.977
Rv2187	0.462	6.13	0.485	1
Rv3371	0.462	6.13	0.485	1
rrl	0.462	19.4	0.261	0.892
Rv3221A	0.461	6.57	0.436	1
Rv1682	0.456	6.31	0.47	1
Rv2146c	0.455	5.77	0.543	1
Rv1543	0.454	7.1	0.395	0.977
Rv1809	0.453	6.82	0.42	0.999
Rv0264c	0.452	4.9	0.698	1
Rv0883c	0.452	4.9	0.698	1
Rv0929	0.452	4.9	0.698	1
Rv1270c	0.452	4.9	0.698	1
Rv2656c	0.452	4.9	0.698	1
Rv2679	0.452	4.9	0.698	1
Rv3331	0.452	4.9	0.698	1
Rv0794c	0.449	5.99	0.518	1
Rv1467c	0.449	5.99	0.518	1
Rv0530	0.444	6.18	0.498	1
Rv3865	0.444	6.18	0.498	1
Rv2220	0.444	8.2	0.343	0.964
Rv0579	0.442	5.28	0.635	1
Rv1490	0.442	5.28	0.635	1
Rv2160A	0.442	5.28	0.635	1
Rv2429	0.442	6.85	0.429	1
Rv2657c	0.442	5.28	0.635	1
Rv2682c	0.442	6.85	0.429	1
Rv2129c	0.441	6.35	0.482	1
Rv1222	0.44	6.96	0.422	1
Rv2202c	0.439	7.78	0.368	0.977
Rv0106	0.436	5.58	0.591	1
Rv2726c	0.436	5.58	0.591	1
Rv3521	0.436	5.58	0.591	1
Rv1923	0.435	6.64	0.457	1
Rv0191	0.432	5.83	0.557	1
Rv3340	0.432	5.83	0.557	1
Rv3455c	0.425	6.55	0.479	1
Rv1304	0.423	6.8	0.456	1
Rv0502	0.418	7.95	0.383	0.977
Rv0719	0.417	8.1	0.377	0.977
Rv1192	0.413	6.83	0.465	1
Rv1791	0.413	6.95	0.455	1
Rv2442c	0.413	6.72	0.476	1
Rv3053c	0.413	7.47	0.415	0.996
Rv0980c	0.412	6.44	0.504	1
Rv1798	0.412	6.1	0.544	1
Rv3147	0.412	6.28	0.522	1
Rv3876	0.412	6.44	0.504	1
Rv1201c	0.411	5.9	0.571	1
Rv1240	0.411	5.9	0.571	1
Rv1705c	0.411	5.66	0.606	1
Rv2724c	0.411	5.66	0.606	1
Rv3061c	0.411	5.66	0.606	1
Rv1403c	0.41	5.38	0.652	1
Rv1781c	0.41	5.38	0.652	1
Rv0108c	0.409	5.02	0.716	1
Rv1115	0.409	5.02	0.716	1
Rv3027c	0.409	5.02	0.716	1
Rv3098c	0.409	5.02	0.716	1
Rv3900c	0.409	5.02	0.716	1
Rv0115	0.407	4.55	0.815	1
Rv0159c	0.407	4.55	0.815	1
Rv0868c	0.407	4.55	0.815	1
Rv1566c	0.407	4.55	0.815	1
Rv1689	0.407	4.55	0.815	1
Rv1991c	0.407	4.55	0.815	1
Rv2070c	0.407	4.55	0.815	1
Rv2262c	0.407	4.55	0.815	1
Rv2499c	0.407	4.55	0.815	1
Rv3242c	0.407	4.55	0.815	1
Rv3621c	0.407	4.55	0.815	1
Rv3915	0.407	7.57	0.417	0.996
Rv1805c	0.402	6.75	0.485	1
Rv2883c	0.402	6.75	0.485	1
Rv0643c	0.401	6.62	0.498	1
Rv3229c	0.4	9.33	0.359	0.977
Rv0195	0.399	3.83	1	1
Rv0621	0.399	3.83	1	1
Rv0784	0.399	3.83	1	1
Rv0841	0.399	3.83	1	1
Rv1138c	0.399	3.83	1	1
Rv1652	0.399	3.83	1	1
Rv2076c	0.399	3.83	1	1
Rv2231c	0.399	3.83	1	1
Rv2320c	0.399	3.83	1	1
Rv2370c	0.399	3.83	1	1
Rv2392	0.399	3.83	1	1
Rv2766c	0.399	3.83	1	1
Rv2896c	0.399	3.83	1	1
Rv3574	0.399	6.48	0.514	1
Rv3577	0.399	3.83	1	1
Rv3836	0.399	3.83	1	1
argT	0.399	3.83	1	1
Rv2243	0.398	6.33	0.533	1
Rv3051c	0.397	9.77	0.355	0.966
Rv3726	0.395	6.16	0.556	1
Rv3442c	0.391	7.62	0.433	1
Rv1224	0.389	5.73	0.62	1
Rv2131c	0.389	5.73	0.62	1
Rv2963	0.389	5.73	0.62	1
Rv1612	0.387	7.41	0.451	1
Rv2500c	0.387	6.53	0.524	1
Rv3190c	0.387	6.53	0.524	1
Rv0169	0.384	6.38	0.544	1
Rv1179c	0.383	5.46	0.667	1
Rv2632c	0.383	5.46	0.667	1
Rv2927c	0.383	5.46	0.667	1
Rv3501c	0.383	5.46	0.667	1
Rv3285	0.381	8.08	0.422	1
Rv2956	0.38	6.21	0.567	1
Rv3159c	0.38	6.21	0.567	1
Rv1643	0.377	7.27	0.473	1
Rv1299	0.376	8.05	0.43	1
Rv3527	0.376	6.96	0.497	1
Rv0202c	0.375	7.45	0.464	1
Rv0640	0.374	7.82	0.444	1
Rv1107c	0.373	5.13	0.732	1
Rv1521	0.373	7.38	0.471	1
Rv1922	0.373	5.13	0.732	1
Rv3626c	0.373	5.13	0.732	1
Rv3711c	0.373	5.13	0.732	1
Rv3733c	0.373	5.13	0.732	1
Rv1483	0.372	6.42	0.554	1
Rv0354c	0.368	5.8	0.633	1
Rv3173c	0.368	5.8	0.633	1
Rv0683	0.367	7.91	0.448	1
Rv0831c	0.367	7.21	0.49	1
Rv3674c	0.366	6.26	0.578	1
Rv3502c	0.365	6.88	0.518	1
Rv1694	0.364	7.12	0.5	1
ssr	0.362	15.3	0.379	0.977
Rv1609	0.36	6.08	0.608	1
Rv3148	0.36	6.77	0.534	1
Rv0853c	0.359	5.55	0.68	1
Rv1046c	0.359	5.55	0.68	1
Rv1308	0.359	8.65	0.429	1
Rv2302	0.359	5.55	0.68	1
Rv2928	0.359	5.55	0.68	1
Rv3091	0.359	5.55	0.68	1
Rv3400	0.359	5.55	0.68	1
Rv0541c	0.356	4.7	0.829	1
Rv2001	0.356	4.7	0.829	1
Rv0350	0.354	10.4	0.401	0.977
Rv1527c	0.35	5.87	0.645	1
Rv3230c	0.349	8.69	0.44	1
Rv2368c	0.346	6.68	0.56	1
Rv1677	0.343	5.23	0.746	1
Rv3298c	0.343	5.23	0.746	1
Rv1908c	0.343	10.4	0.417	0.996
Rv1448c	0.341	6.35	0.598	1
Rv1792	0.341	6.98	0.541	1
Rv0708	0.339	6.55	0.582	1
Rv3545c	0.339	8.08	0.476	1
Rv3567c	0.339	6.55	0.582	1
Rv1198	0.338	7.22	0.527	1
Rv0003	0.337	5.62	0.693	1
Rv1165	0.337	5.62	0.693	1
Rv1464	0.337	6.72	0.569	1
Rv3099c	0.337	5.62	0.693	1
Rv0588	0.334	5.93	0.656	1
Rv3435c	0.334	5.93	0.656	1
Rv3854c	0.334	5.93	0.656	1
Rv0207c	0.332	7.13	0.54	1
Rv0859	0.332	7.25	0.533	1
Rv0586	0.331	7.35	0.527	1
Rv3676	0.329	6.58	0.591	1
Rv0041	0.328	6.75	0.577	1
Rv0509	0.328	7.72	0.508	1
Rv3043c	0.327	8.07	0.494	1
Rv1461	0.326	9.37	0.455	1
Rv1547	0.325	7.57	0.522	1
Rv2950c	0.321	8.95	0.472	1
Rv1617	0.32	7.18	0.553	1
Rv2204c	0.32	7.49	0.532	1
Rv2396	0.32	7.06	0.562	1
Rv3347c	0.32	7.29	0.545	1
Rv3867	0.32	6.62	0.599	1
Rv0633c	0.319	5.7	0.705	1
Rv0827c	0.319	5.99	0.667	1
Rv2067c	0.319	5.99	0.667	1
Rv2376c	0.319	5.7	0.705	1
Rv3046c	0.319	5.7	0.705	1
Rv0182c	0.318	5.33	0.758	1
Rv1454c	0.318	5.33	0.758	1
Rv1476	0.318	5.33	0.758	1
Rv1929c	0.318	5.33	0.758	1
Rv1980c	0.318	8.28	0.497	1
Rv2665	0.318	5.33	0.758	1
Rv3738c	0.318	5.33	0.758	1
Rv0905	0.316	4.83	0.841	1
Rv1569	0.316	4.83	0.841	1
Rv2061c	0.316	4.83	0.841	1
Rv3208A	0.316	4.83	0.841	1
Rv3692	0.316	4.83	0.841	1
Rv3728	0.316	4.83	0.841	1
Rv3841	0.316	4.83	0.841	1
Rv0563	0.315	7.32	0.551	1
Rv1594	0.314	8	0.515	1
Rv0723	0.313	6.96	0.579	1
Rv3052c	0.313	7.78	0.527	1
Rv3241c	0.313	6.96	0.579	1
Rv0516c	0.312	6.82	0.592	1
Rv0570	0.312	4.08	1	1
Rv0581	0.312	4.08	1	1
Rv0775	0.312	4.08	1	1
Rv0780	0.312	4.08	1	1
Rv0986	0.312	4.08	1	1
Rv1081c	0.312	4.08	1	1
Rv1456c	0.312	4.08	1	1
Rv1557	0.312	4.08	1	1
Rv2275	0.312	4.08	1	1
Rv2359	0.312	4.08	1	1
Rv2774c	0.312	4.08	1	1
Rv2885c	0.312	4.08	1	1
Rv3829c	0.312	4.08	1	1
Rv0248c	0.309	7.8	0.531	1
Rv1627c	0.309	7.88	0.527	1
Rv3257c	0.308	8.09	0.519	1
Rv3350c	0.308	6.28	0.648	1
Rv2477c	0.305	7.82	0.535	1
Rv2563	0.305	6.05	0.677	1
Rv3887c	0.305	6.05	0.677	1
Rv0296c	0.302	5.77	0.715	1
Rv0755c	0.302	5.77	0.715	1
Rv2558	0.302	5.77	0.715	1
Rv2748c	0.302	5.77	0.715	1
Rv0655	0.301	7.83	0.54	1
Rv2448c	0.298	6.88	0.606	1
Rv0583c	0.296	5.42	0.769	1
Rv2115c	0.296	8.27	0.529	1
Rv3172c	0.296	5.42	0.769	1
Rv3818	0.296	5.42	0.769	1
Rv1770	0.293	6.1	0.686	1
Rv3270	0.293	7.31	0.582	1
Rv1180	0.292	6.57	0.641	1
Rv0732	0.29	7.63	0.567	1
Rv0249c	0.287	6.77	0.629	1
Rv1249c	0.287	5.83	0.725	1
Rv2536	0.287	5.83	0.725	1
Rv3009c	0.287	5.83	0.725	1
Rv0863	0.285	4.96	0.851	1
Rv3615c	0.285	8.38	0.541	1
Rv0251c	0.284	8.94	0.525	1
Rv3875	0.283	9.02	0.525	1
Rv0567	0.281	6.16	0.695	1
Rv2256c	0.281	6.16	0.695	1
Rv1641	0.278	8.89	0.536	1
Rv0479c	0.277	7.13	0.616	1
Rv0878c	0.277	5.5	0.779	1
Rv1233c	0.277	5.5	0.779	1
Rv1842c	0.277	5.5	0.779	1
Rv2138	0.277	5.5	0.779	1
Rv3016	0.277	5.5	0.779	1
Rv1162	0.275	6.64	0.656	1
Rv1225c	0.275	6.64	0.656	1
Rv2047c	0.273	5.9	0.734	1
Rv1264	0.271	6.21	0.703	1
Rv1492	0.271	6.21	0.703	1
Rv2916c	0.271	6.21	0.703	1
Rv1323	0.264	7.94	0.589	1
Rv3596c	0.264	10	0.536	1
Rv0125	0.261	7.34	0.624	1
Rv1481	0.261	6.72	0.669	1
Rv3547	0.261	6.72	0.669	1
Rv0402c	0.26	5.58	0.788	1
Rv0500B	0.26	5.96	0.743	1
Rv0987	0.26	5.96	0.743	1
Rv1775	0.26	5.58	0.788	1
Rv2445c	0.26	5.58	0.788	1
Rv3235	0.26	5.96	0.743	1
Rv0760c	0.259	5.08	0.86	1
Rv0961	0.259	5.08	0.86	1
Rv0988	0.259	5.08	0.86	1
Rv1347c	0.259	5.08	0.86	1
Rv2357c	0.259	5.08	0.86	1
Rv2421c	0.259	5.08	0.86	1
Rv2548A	0.259	5.08	0.86	1
Rv2568c	0.259	5.08	0.86	1
Rv3532	0.259	5.08	0.86	1
Rv0048c	0.256	4.28	1	1
Rv0569	0.256	4.28	1	1
Rv1061	0.256	4.28	1	1
Rv1344	0.256	4.28	1	1
Rv2064	0.256	4.28	1	1
Rv2732c	0.256	4.28	1	1
Rv2845c	0.252	6.31	0.719	1
Rv2196	0.248	8.26	0.601	1
Rv1489	0.246	6.58	0.701	1
Rv2190c	0.246	7.55	0.635	1
Rv2583c	0.246	7.55	0.635	1
Rv1431	0.245	5.66	0.797	1
Rv1635c	0.245	5.66	0.797	1
Rv1932	0.245	5.66	0.797	1
Rv2655c	0.245	5.66	0.797	1
Rv0934	0.244	6.99	0.672	1
Rv1306	0.244	7.67	0.632	1
Rv2247	0.244	6.99	0.672	1
Rv0688	0.242	6.82	0.688	1
Rv0012	0.237	5.18	0.868	1
Rv0391	0.237	5.18	0.868	1
Rv1433	0.237	5.18	0.868	1
Rv3498c	0.237	5.18	0.868	1
Rv2586c	0.236	7.6	0.647	1
Rv2744c	0.236	8.1	0.625	1
Rv0015c	0.232	5.73	0.804	1
Rv0118c	0.232	5.73	0.804	1
Rv1319c	0.232	5.73	0.804	1
Rv2404c	0.232	5.73	0.804	1
Rv2817c	0.232	5.73	0.804	1
Rv2413c	0.231	6.88	0.699	1
Rv0632c	0.23	7.64	0.655	1
Rv0704	0.23	8.68	0.616	1
Rv1266c	0.23	7.08	0.687	1
Rv2222c	0.23	7.08	0.687	1
Rv3243c	0.229	6.13	0.765	1
Rv1072	0.228	9.8	0.597	1
Rv0102	0.227	6.44	0.739	1
Rv3284	0.227	6.44	0.739	1
Rv3409c	0.227	6.44	0.739	1
Rv2496c	0.226	6.7	0.719	1
Rv3101c	0.226	6.91	0.704	1
Rv3168	0.226	6.91	0.704	1
Rv1611	0.224	7.56	0.668	1
Rv0046c	0.221	7.81	0.66	1
Rv0053	0.221	7.29	0.687	1
Rv0189c	0.221	6.95	0.709	1
Rv0985c	0.221	6.73	0.725	1
Rv1877	0.221	6.73	0.725	1
Rv0877	0.22	6.18	0.772	1
Rv1303	0.22	6.18	0.772	1
Rv1368	0.22	5.8	0.811	1
Rv1422	0.22	5.8	0.811	1
Rv3002c	0.22	6.18	0.772	1
Rv3260c	0.22	5.8	0.811	1
Rv3627c	0.22	6.48	0.745	1
Rv0153c	0.219	5.28	0.875	1
Rv1440	0.219	5.28	0.875	1
Rv2650c	0.219	5.28	0.875	1
Rv2676c	0.219	5.28	0.875	1
Rv2925c	0.219	5.28	0.875	1
Rv3336c	0.219	5.28	0.875	1
Rv3477	0.219	5.28	0.875	1
Rv0398c	0.217	4.46	1	1
Rv1362c	0.217	4.46	1	1
Rv1473	0.217	7.32	0.691	1
Rv1539	0.217	4.46	1	1
Rv2153c	0.217	4.46	1	1
Rv2853	0.217	4.46	1	1
Rv2912c	0.217	4.46	1	1
Rv3107c	0.217	4.46	1	1
Rv3176c	0.217	4.46	1	1
Rv3632	0.217	4.46	1	1
Rv3749c	0.217	4.46	1	1
Rv1830	0.215	6.77	0.73	1
Rv0733	0.212	6.23	0.778	1
Rv0611c	0.209	5.87	0.818	1
Rv3800c	0.209	9.17	0.638	1
Rv0888	0.208	6.57	0.756	1
Rv1471	0.208	6.57	0.756	1
Rv3282	0.208	6.57	0.756	1
Rv0050	0.207	7.03	0.724	1
Rv0211	0.207	9.43	0.637	1
Rv0810c	0.205	6.83	0.74	1
Rv3418c	0.205	10.2	0.631	1
Rv2465c	0.204	6.28	0.784	1
Rv2904c	0.204	7.69	0.693	1
Rv0280	0.203	7.06	0.728	1
Rv1258c	0.203	5.38	0.881	1
Rv1269c	0.203	5.38	0.881	1
Rv2394	0.203	5.38	0.881	1
Rv3546	0.203	7.41	0.707	1
Rv3645	0.203	7.06	0.728	1
Rv3709c	0.2	6.87	0.745	1
Rv2052c	0.197	6.33	0.79	1
Rv3443c	0.197	7.45	0.715	1
Rv3365c	0.195	7.12	0.737	1
Rv0288	0.191	8.01	0.699	1
Rv0407	0.19	5.46	0.886	1
Rv0713	0.19	5.46	0.886	1
Rv2136c	0.19	5.46	0.886	1
Rv2452c	0.19	5.46	0.886	1
Rv3190A	0.19	5.46	0.886	1
Rv3275c	0.19	5.46	0.886	1
Rv0430	0.188	4.62	1	1
Rv1187	0.188	4.62	1	1
Rv2423	0.188	4.62	1	1
Rv2548	0.188	4.62	1	1
Rv2725c	0.188	7.35	0.734	1
Rv0873	0.182	7.4	0.741	1
Rv0952	0.182	6.05	0.835	1
Rv1909c	0.182	6.05	0.835	1
Rv0170	0.179	6.46	0.805	1
Rv1472	0.179	7.73	0.73	1
Rv2091c	0.179	7.02	0.766	1
Rv2209	0.179	6.46	0.805	1
Rv3296	0.179	6.46	0.805	1
Rv3343c	0.177	6.78	0.785	1
Rv1260	0.175	6.1	0.84	1
Rv2839c	0.175	9.37	0.691	1
Rv3478	0.175	7.61	0.741	1
Rv2542	0.173	6.5	0.809	1
Rv3169	0.172	7.92	0.733	1
Rv0467	0.171	12.1	0.681	1
Rv0440	0.17	12.5	0.682	1
Rv0316	0.168	5.62	0.895	1
Rv1817	0.168	6.85	0.793	1
Rv2097c	0.168	7.1	0.778	1
Rv2520c	0.168	5.62	0.895	1
Rv2861c	0.168	6.16	0.845	1
Rv3389c	0.168	5.62	0.895	1
Rv0533c	0.166	4.77	1	1
Rv1963c	0.166	4.77	1	1
Rv2626c	0.166	4.77	1	1
Rv2633c	0.166	4.77	1	1
Rv2847c	0.166	4.77	1	1
Rv3700c	0.166	4.77	1	1
Rv3740c	0.166	4.77	1	1
serT	0.166	4.77	1	1
Rv1629	0.163	6.58	0.818	1
Rv1484	0.162	6.21	0.849	1
Rv2792c	0.162	6.21	0.849	1
Rv1449c	0.161	7.88	0.753	1
Rv2195	0.161	7.88	0.753	1
Rv2684	0.159	6.62	0.822	1
Rv0141c	0.158	5.7	0.9	1
Rv0824c	0.158	5.7	0.9	1
Rv1904	0.158	5.7	0.9	1
Rv3060c	0.158	5.7	0.9	1
Rv0663	0.157	6.95	0.804	1
Rv3464	0.156	6.26	0.853	1
Rv1173	0.155	8.41	0.745	1
Rv2555c	0.154	8.61	0.743	1
Rv3318	0.154	6.66	0.826	1
Rv0587	0.153	7.23	0.794	1
Rv1810	0.15	6.7	0.829	1
Rv3716c	0.15	5.77	0.903	1
Rv0224c	0.149	4.9	1	1
Rv2406c	0.149	4.9	1	1
Rv2522c	0.149	4.9	1	1
Rv3155	0.149	4.9	1	1
Rv3489	0.149	4.9	1	1
Rv3811	0.149	4.9	1	1
Rv2930	0.147	9.63	0.737	1
Rv2900c	0.146	6.73	0.833	1
Rv3286c	0.145	6.35	0.861	1
Rv3872	0.145	6.35	0.861	1
Rv3890c	0.145	6.35	0.861	1
Rv2184c	0.144	7.06	0.817	1
Rv1286	0.142	5.83	0.907	1
Rv1348	0.141	7.09	0.82	1
Rv2590	0.141	8.33	0.773	1
Rv0223c	0.139	7.12	0.823	1
Rv3722c	0.138	7.38	0.811	1
trpT	0.138	7.38	0.811	1
Rv1393c	0.136	6.44	0.868	1
Rv1613	0.136	5.9	0.91	1
Rv2373c	0.136	6.83	0.842	1
Rv0245	0.135	5.02	1	1
Rv0678	0.135	5.02	1	1
Rv0750	0.135	5.02	1	1
Rv0958	0.135	5.02	1	1
Rv1386	0.135	5.02	1	1
Rv1400c	0.135	5.02	1	1
Rv1749c	0.135	5.02	1	1
Rv3007c	0.135	5.02	1	1
Rv3309c	0.135	5.02	1	1
Rv0309	0.134	7.63	0.806	1
Rv2460c	0.134	7.63	0.806	1
Rv0726c	0.133	6.87	0.845	1
Rv0984	0.133	6.87	0.845	1
Rv1982A	0.132	6.48	0.871	1
Rv3136	0.132	9	0.773	1
Rv1535	0.129	5.96	0.913	1
Rv3610c	0.129	7.22	0.833	1
Rv0951	0.128	6.53	0.874	1
ncRv3221A	0.126	7.5	0.825	1
Rv3219	0.125	10	0.771	1
Rv1215c	0.124	6.02	0.916	1
Rv2890c	0.124	7.74	0.819	1
Rv2922c	0.124	6.57	0.877	1
Rv3204	0.124	6.02	0.916	1
Rv3293	0.124	6.02	0.916	1
Rv0075	0.123	5.13	1	1
Rv0505c	0.123	5.13	1	1
Rv0673	0.123	5.13	1	1
Rv3066	0.123	5.13	1	1
Rv3691	0.123	5.13	1	1
Rv3816c	0.123	5.13	1	1
Rv3860	0.123	5.13	1	1
Rv3515c	0.121	8.41	0.804	1
Rv2093c	0.12	6.6	0.879	1
Rv3881c	0.12	6.6	0.879	1
Rv0647c	0.119	6.08	0.918	1
Rv2326c	0.119	7.02	0.859	1
Rv3458c	0.118	7.81	0.826	1
Rv0167	0.117	6.64	0.882	1
Rv2215	0.114	7.08	0.863	1
Rv0285	0.113	5.23	1	1
Rv1013	0.113	5.23	1	1
Rv2024c	0.113	5.23	1	1
Rv2325c	0.113	5.23	1	1
Rv2716	0.113	5.23	1	1
Rv1221	0.112	8.97	0.809	1
Rv3171c	0.112	7.1	0.865	1
Rv3634c	0.111	6.72	0.887	1
Rv1130	0.11	10.6	0.796	1
Rv2299c	0.11	7.7	0.844	1
Rv2693c	0.109	6.18	0.923	1
Rv1695	0.108	6.75	0.889	1
Rv1796	0.108	8.29	0.829	1
Rv0682	0.107	8.3	0.83	1
Rv3799c	0.107	7.47	0.857	1
Rv1854c	0.106	7.97	0.843	1
Rv2291	0.106	7.18	0.872	1
Rv2454c	0.106	8.47	0.829	1
Rv0347	0.105	5.33	1	1
Rv1096	0.105	6.23	0.925	1
Rv1172c	0.105	6.78	0.891	1
Rv3005c	0.105	5.33	1	1
Rv3149	0.105	6.23	0.925	1
Rv3686c	0.105	5.33	1	1
Rv1795	0.104	8.18	0.84	1
Rv2951c	0.103	6.82	0.893	1
Rv1387	0.0992	8.25	0.846	1
Rv2466c	0.0983	7.85	0.859	1
Rv2838c	0.098	6.33	0.929	1
Rv1425	0.0976	5.42	1	1
Rv1489A	0.0976	5.42	1	1
Rv2591	0.0976	5.42	1	1
Rv1597	0.0959	6.91	0.899	1
Rv3822	0.0959	6.91	0.899	1
Rv0983	0.0958	8.29	0.851	1
Rv0667	0.0927	11.1	0.825	1
Rv0231	0.0912	5.5	1	1
Rv0856	0.0912	5.5	1	1
Rv0892	0.0912	5.5	1	1
Rv2045c	0.0912	5.5	1	1
Rv3240c	0.0889	9.78	0.84	1
Rv3763	0.0887	6.46	0.934	1
Rv1211	0.086	6.5	0.936	1
Rv2994	0.0857	5.58	1	1
Rv3922c	0.0857	5.58	1	1
Rv0684	0.0818	10.3	0.849	1
Rv0741	0.0808	5.66	1	1
Rv1874	0.0808	5.66	1	1
Rv2895c	0.0808	5.66	1	1
Rv3721c	0.0808	5.66	1	1
Rv3793	0.0808	5.66	1	1
Rv3299c	0.0796	7.17	0.914	1
Rv2251	0.0789	7.58	0.9	1
Rv1411c	0.0766	6.66	0.941	1
Rv3140	0.0766	6.66	0.941	1
Rv0342	0.0764	5.73	1	1
Rv1608c	0.0764	5.73	1	1
Rv1789	0.0764	5.73	1	1
Rv3313c	0.0764	5.73	1	1
Rv0450c	0.0753	7.25	0.917	1
Rv1080c	0.0747	7.66	0.904	1
Rv0757	0.0746	6.7	0.943	1
Rv2948c	0.0734	8.26	0.891	1
Rv3042c	0.0726	6.73	0.944	1
Rv1014c	0.0724	5.8	1	1
Rv3000	0.0724	5.8	1	1
Rv3092c	0.0724	5.8	1	1
Rv3218	0.0724	5.8	1	1
Rv0462	0.0715	7.32	0.921	1
Rv2903c	0.0707	8.53	0.89	1
Rv3879c	0.07	7.75	0.909	1
Rv2947c	0.0688	5.87	1	1
Rv1322A	0.0678	8.11	0.904	1
Rv0718	0.0675	7.8	0.912	1
Rv0635	0.0674	6.83	0.947	1
Rv2182c	0.0674	6.83	0.947	1
Rv3274c	0.0667	7.82	0.913	1
Rv3197A	0.0659	7.43	0.926	1
Rv0107c	0.0658	6.87	0.948	1
Rv1469	0.0658	6.87	0.948	1
Rv0383c	0.0643	6.9	0.949	1
Rv0283	0.0633	8.88	0.897	1
Rv3540c	0.0627	5.99	1	1
Rv3849	0.0627	5.99	1	1
Rv0220	0.061	7.54	0.931	1
Rv2837c	0.06	6.05	1	1
Rv0174	0.0576	7.05	0.953	1
Rv1626	0.0575	6.1	1	1
Rv3551	0.0553	7.1	0.955	1
Rv1821	0.0533	8.45	0.922	1
Rv2778c	0.0531	6.21	1	1
Rv3228	0.0522	7.18	0.957	1
Rv0425c	0.0505	8.52	0.926	1
Rv1618	0.0493	6.31	1	1
MTS2823	0.0488	12.9	0.907	1
Rv0384c	0.0478	9.27	0.921	1
Rv2201	0.046	6.4	1	1
Rv0469	0.0455	9.15	0.926	1
Rv0806c	0.0432	7.44	0.963	1
mcr3	0.0428	8.03	0.949	1
Rv2969c	0.0383	6.64	1	1
Rv3205c	0.0373	8.21	0.955	1
Rv3526	0.036	8.26	0.956	1
Rv0060	0.0344	6.78	1	1
Rv3682	0.0339	8.35	0.959	1
Rv3843c	0.0327	6.85	1	1
Rv0753c	0.0319	6.88	1	1
Rv3049c	0.0312	6.91	1	1
Rv2159c	0.0285	7.03	1	1
Rv0707	0.0258	8.14	0.976	1
Rv0510	0.0253	7.2	1	1
Rv3562	0.0244	7.25	1	1
Rv2380c	0.0235	7.29	1	1
Rv1836c	0.0231	8.29	0.979	1
Rv0503c	0.0219	7.39	1	1
Rv2524c	0.0205	8.45	0.981	1
Rv0860	0.0204	8.46	0.981	1
Rv0058	0.0163	7.78	1	1
Rv1782	0.0161	7.79	1	1
Rv3280	0.0153	8.84	0.985	1
Rv1307	0.0129	8.08	1	1
Rv3273	0.0116	8.23	1	1
Rv1630	0.00652	8.95	1	1
Rv0258c	-0.00101	2.96	1	1
Rv0319	-0.00101	2.96	1	1
Rv0401	-0.00101	2.96	1	1
Rv0540	-0.00101	2.96	1	1
Rv0742	-0.00101	2.96	1	1
Rv0838	-0.00101	2.96	1	1
Rv0852	-0.00101	2.96	1	1
Rv0887c	-0.00101	2.96	1	1
Rv0916c	-0.00101	2.96	1	1
Rv0943c	-0.00101	2.96	1	1
Rv1049	-0.00101	2.96	1	1
Rv1062	-0.00101	2.96	1	1
Rv1066	-0.00101	2.96	1	1
Rv1087A	-0.00101	2.96	1	1
Rv1147	-0.00101	2.96	1	1
Rv1259	-0.00101	2.96	1	1
Rv1262c	-0.00101	2.96	1	1
Rv1289	-0.00101	2.96	1	1
Rv1290A	-0.00101	2.96	1	1
Rv1382	-0.00101	2.96	1	1
Rv1528c	-0.00101	2.96	1	1
Rv1679	-0.00101	2.96	1	1
Rv1839c	-0.00101	2.96	1	1
Rv1974	-0.00101	2.96	1	1
Rv2029c	-0.00101	2.96	1	1
Rv2040c	-0.00101	2.96	1	1
Rv2065	-0.00101	2.96	1	1
Rv2126c	-0.00101	2.96	1	1
Rv2149c	-0.00101	2.96	1	1
Rv2270	-0.00101	2.96	1	1
Rv2307A	-0.00101	2.96	1	1
Rv2307D	-0.00101	2.96	1	1
Rv2311	-0.00101	2.96	1	1
Rv2322c	-0.00101	2.96	1	1
Rv2323c	-0.00101	2.96	1	1
Rv2407	-0.00101	2.96	1	1
Rv2481c	-0.00101	2.96	1	1
Rv2487c	-0.00101	2.96	1	1
Rv2833c	-0.00101	2.96	1	1
Rv2866	-0.00101	2.96	1	1
Rv2966c	-0.00101	2.96	1	1
Rv2983	-0.00101	2.96	1	1
Rv3315c	-0.00101	2.96	1	1
Rv3353c	-0.00101	2.96	1	1
Rv3433c	-0.00101	2.96	1	1
Rv3625c	-0.00101	2.96	1	1
Rv3637	-0.00101	2.96	1	1
Rv3643	-0.00101	2.96	1	1
Rv3730c	-0.00101	2.96	1	1
proY	-0.00101	2.96	1	1
Rv0330c	-0.00106	3.38	1	1
Rv0629c	-0.00106	3.38	1	1
Rv0746	-0.00106	3.38	1	1
Rv0937c	-0.00106	3.38	1	1
Rv0976c	-0.00106	3.38	1	1
Rv1091	-0.00106	3.38	1	1
Rv1378c	-0.00106	3.38	1	1
Rv1638A	-0.00106	3.38	1	1
Rv2077c	-0.00106	3.38	1	1
Rv2309c	-0.00106	3.38	1	1
Rv2337c	-0.00106	3.38	1	1
Rv2549c	-0.00106	3.38	1	1
Rv2664	-0.00106	3.38	1	1
Rv2768c	-0.00106	3.38	1	1
Rv2824c	-0.00106	3.38	1	1
Rv3040c	-0.00106	3.38	1	1
Rv3368c	-0.00106	3.38	1	1
Rv3488	-0.00106	3.38	1	1
Rv3665c	-0.00106	3.38	1	1
Rv3754	-0.00106	3.38	1	1
Rv3761c	-0.00106	3.38	1	1
Rv3895c	-0.00106	3.38	1	1
Rv0090	-0.00109	3.7	1	1
Rv1105	-0.00109	3.7	1	1
Rv1267c	-0.00109	3.7	1	1
Rv1372	-0.00109	3.7	1	1
Rv1723	-0.00109	3.7	1	1
Rv2206	-0.00109	3.7	1	1
Rv2257c	-0.00109	3.7	1	1
Rv2468c	-0.00109	3.7	1	1
Rv2884	-0.00109	3.7	1	1
Rv2943	-0.00109	3.7	1	1
Rv3332	-0.00109	3.7	1	1
Rv3407	-0.00109	3.7	1	1
Rv3750c	-0.00109	3.7	1	1
Rv3753c	-0.00109	3.7	1	1
Rv3835	-0.00109	3.7	1	1
Rv0136	-0.0011	3.96	1	1
Rv0152c	-0.0011	4.18	1	1
Rv0679c	-0.0011	4.18	1	1
Rv0698	-0.0011	4.18	1	1
Rv1099c	-0.0011	4.18	1	1
Rv1176c	-0.0011	4.18	1	1
Rv1284	-0.0011	4.18	1	1
Rv1412	-0.0011	4.18	1	1
Rv1499	-0.0011	3.96	1	1
Rv2049c	-0.0011	3.96	1	1
Rv2179c	-0.0011	3.96	1	1
Rv2409c	-0.0011	4.18	1	1
Rv2427A	-0.0011	3.96	1	1
Rv2574	-0.0011	4.18	1	1
Rv2794c	-0.0011	4.18	1	1
Rv2832c	-0.0011	4.18	1	1
Rv2871	-0.0011	3.96	1	1
Rv3079c	-0.0011	4.18	1	1
Rv3087	-0.0011	4.18	1	1
Rv3356c	-0.0011	4.18	1	1
Rv3658c	-0.0011	4.18	1	1
Rv3664c	-0.0011	3.96	1	1
Rv3727	-0.0011	3.96	1	1
Rv3786c	-0.0011	3.96	1	1
Rv0004	-0.00111	4.38	1	1
Rv0646c	-0.00111	4.55	1	1
Rv0855	-0.00111	4.7	1	1
Rv0914c	-0.00111	4.38	1	1
Rv0917	-0.00111	4.38	1	1
Rv1106c	-0.00111	4.7	1	1
Rv1236	-0.00111	4.55	1	1
Rv1423	-0.00111	4.55	1	1
Rv1882c	-0.00111	4.55	1	1
Rv1945	-0.00111	4.55	1	1
Rv1998c	-0.00111	4.55	1	1
Rv2017	-0.00111	4.38	1	1
Rv2282c	-0.00111	4.38	1	1
Rv2367c	-0.00111	4.38	1	1
Rv2403c	-0.00111	4.7	1	1
Rv2420c	-0.00111	4.38	1	1
Rv2688c	-0.00111	4.55	1	1
Rv2899c	-0.00111	4.55	1	1
Rv3224B	-0.00111	4.55	1	1
Rv3237c	-0.00111	4.55	1	1
Rv3250c	-0.00111	4.55	1	1
Rv3405c	-0.00111	4.38	1	1
Rv3470c	-0.00111	4.7	1	1
Rv3907c	-0.00111	4.7	1	1
Rv0026	-0.00112	5.38	1	1
Rv0028	-0.00112	4.83	1	1
Rv0049	-0.00112	5.55	1	1
Rv0119	-0.00112	4.96	1	1
[truncated: 1,915 more rows]

## Sheet: DMSO vs T5 20hrs
Gene	logFC	logCPM	PValue	FDR
Rv1160	6.92	3.49	0.000315	0.0817
Rv1955	6.92	3.49	0.000315	0.0817
Rv0550c	6.44	3.13	0.00243	0.202
Rv3448	6.29	3.02	0.00724	0.314
Rv0520	6.12	2.9	0.0127	0.354
Rv1726	6.12	2.9	0.0127	0.354
Rv3446c	6.12	2.9	0.0127	0.354
Rv0622	5.93	2.77	0.0227	0.432
Rv0842	5.93	2.77	0.0227	0.432
Rv0900	5.93	2.77	0.0227	0.432
Rv2408	5.93	2.77	0.0227	0.432
Rv2550c	5.93	2.77	0.0227	0.432
Rv2828A	5.93	2.77	0.0227	0.432
Rv3621c	5.93	2.77	0.0227	0.432
Rv3622c	5.93	2.77	0.0227	0.432
Rv0776c	5.71	2.63	0.041	0.526
Rv1951c	5.71	2.63	0.041	0.526
Rv2077A	5.71	2.63	0.041	0.526
Rv2116	5.71	2.63	0.041	0.526
Rv2234	5.71	2.63	0.041	0.526
Rv0596c	5.46	2.48	0.0751	0.649
Rv1799	5.46	2.48	0.0751	0.649
Rv2073c	5.46	2.48	0.0751	0.649
Rv2805	5.46	2.48	0.0751	0.649
Rv3084	5.46	2.48	0.0751	0.649
Rv0322	5.14	2.31	0.14	0.75
Rv0395	5.14	2.31	0.14	0.75
Rv0616c	5.14	2.31	0.14	0.75
Rv1044	5.14	2.31	0.14	0.75
Rv2758c	5.14	2.31	0.14	0.75
Rv2893	5.14	2.31	0.14	0.75
Rv3073c	5.14	2.31	0.14	0.75
Rv3656c	5.14	2.31	0.14	0.75
Rv1670	4.74	2.11	0.265	0.866
Rv2007c	4.74	2.11	0.265	0.866
Rv2311	4.74	2.11	0.265	0.866
Rv3449	4.74	2.11	0.265	0.866
mpr5	4.74	2.11	0.265	0.866
ncRv12765Ac	4.74	2.11	0.265	0.866
Rv2579	4.48	4.09	7.35e-05	0.0543
Rv3368c	4.48	4.09	7.35e-05	0.0543
Rv2450c	4.35	3.97	0.000164	0.0764
Rv1187	4.27	3.91	0.000248	0.0817
Rv0254c	4.18	1.89	0.51	0.992
Rv0601c	4.18	1.89	0.51	0.992
Rv0661c	4.18	1.89	0.51	0.992
Rv0662c	4.18	1.89	0.51	0.992
Rv1136	4.18	1.89	0.51	0.992
Rv1542c	4.18	1.89	0.51	0.992
Rv1953	4.18	1.89	0.51	0.992
Rv1960c	4.18	1.89	0.51	0.992
Rv2058c	4.18	1.89	0.51	0.992
ncRv11846Ac	4.18	1.89	0.51	0.992
Rv1439c	3.93	3.65	0.00137	0.156
Rv0921	3.61	3.41	0.00528	0.276
Rv3072c	3.61	3.41	0.00528	0.276
Rv1039c	3.57	4.14	0.000349	0.0817
Rv1169c	3.49	3.32	0.00839	0.315
Rv1668c	3.49	3.32	0.00839	0.315
Rv2633c	3.43	4.03	0.00074	0.122
Rv0962c	3.35	3.22	0.0134	0.354
Rv0372c	3.26	1.62	1	1
Rv0797	3.26	1.62	1	1
Rv0916c	3.26	1.62	1	1
Rv1012	3.26	1.62	1	1
Rv1035c	3.26	1.62	1	1
Rv1049	3.26	1.62	1	1
Rv1089A	3.26	1.62	1	1
Rv1090	3.26	1.62	1	1
Rv1119c	3.26	1.62	1	1
Rv1508A	3.26	1.62	1	1
Rv1588c	3.26	1.62	1	1
Rv1669	3.26	1.62	1	1
Rv1715	3.26	1.62	1	1
Rv1735c	3.26	1.62	1	1
Rv1765c	3.26	1.62	1	1
Rv2270	3.26	1.62	1	1
Rv2478c	3.26	1.62	1	1
Rv2487c	3.26	1.62	1	1
Rv2546	3.26	1.62	1	1
Rv2822c	3.26	1.62	1	1
Rv2865	3.26	1.62	1	1
Rv2998A	3.26	1.62	1	1
Rv3109	3.26	1.62	1	1
Rv3333c	3.26	1.62	1	1
Rv3640c	3.26	1.62	1	1
Rv3657c	3.26	1.62	1	1
hisT	3.26	1.62	1	1
thrU	3.26	1.62	1	1
Rv0566c	3.2	3.12	0.0349	0.504
Rv0599c	3.2	3.12	0.0349	0.504
Rv2749	3.2	3.12	0.0349	0.504
Rv3851	3.2	3.12	0.0349	0.504
mpr11	3.11	3.78	0.00352	0.269
Rv1366A	3.04	3.01	0.0566	0.605
Rv2619c	3.04	3.01	0.0566	0.605
Rv2287	3.02	4.19	0.00117	0.146
Rv0258c	2.92	3.64	0.00786	0.315
Rv2118c	2.92	3.64	0.00786	0.315
Rv3432c	2.86	4.42	0.000637	0.11
Rv0972c	2.85	2.9	0.0923	0.678
Rv1365c	2.85	2.9	0.0923	0.678
Rv2642	2.85	2.9	0.0923	0.678
Rv3345c	2.85	2.9	0.0923	0.678
Rv0377	2.82	3.57	0.0118	0.352
Rv0398c	2.73	3.97	0.00485	0.276
Rv0321	2.7	3.49	0.0179	0.414
Rv2312	2.7	3.49	0.0179	0.414
Rv1085c	2.65	3.91	0.00697	0.314
Rv1374c	2.65	3.91	0.00697	0.314
Rv0561c	2.63	2.77	0.151	0.756
Rv1062	2.63	2.77	0.151	0.756
Rv2798c	2.63	2.77	0.151	0.756
Rv3111	2.63	2.77	0.151	0.756
Rv3358	2.63	2.77	0.151	0.756
Rv3437	2.63	2.77	0.151	0.756
Rv3638	2.63	2.77	0.151	0.756
Rv3768	2.63	2.77	0.151	0.756
Rv2797c	2.58	3.4	0.027	0.467
Rv0648	2.56	3.85	0.01	0.335
Rv0887c	2.56	3.85	0.01	0.335
Rv1431	2.56	3.85	0.01	0.335
Rv0344c	2.54	4.46	0.000637	0.11
Rv2119	2.49	4.42	0.000872	0.122
Rv2338c	2.49	4.42	0.000872	0.122
Rv0235c	2.47	3.78	0.0145	0.363
Rv2638	2.47	3.78	0.0145	0.363
Rv2651c	2.47	3.78	0.0145	0.363
Rv1252c	2.44	3.31	0.041	0.526
Rv2012	2.44	3.31	0.041	0.526
Rv2630	2.44	3.31	0.041	0.526
Rv2231c	2.43	4.37	0.00165	0.175
Rv0696	2.41	4.08	0.00846	0.315
Rv2504c	2.39	4.58	0.000884	0.122
Rv0109	2.37	2.63	0.246	0.866
Rv0278c	2.37	2.63	0.246	0.866
Rv1551	2.37	2.63	0.246	0.866
Rv1948c	2.37	2.63	0.246	0.866
Rv1970	2.37	2.63	0.246	0.866
Rv2069	2.37	2.63	0.246	0.866
Rv2180c	2.37	4.33	0.00228	0.202
Rv2755c	2.37	2.63	0.246	0.866
Rv2866	2.37	2.63	0.246	0.866
Rv2872	2.37	2.63	0.246	0.866
Rv3374	2.37	2.63	0.246	0.866
leuU	2.37	2.63	0.246	0.866
Rv1776c	2.33	4.02	0.0118	0.352
Rv0575c	2.3	4.28	0.00717	0.314
Rv3774	2.3	6.06	2.59e-05	0.0517
Rv0306	2.29	3.22	0.0623	0.611
Rv2849c	2.29	3.22	0.0623	0.611
Rv0743c	2.26	3.64	0.0303	0.502
Rv2018	2.25	3.96	0.0165	0.398
Rv1963c	2.18	4.61	0.002	0.194
Rv0311	2.16	3.9	0.0231	0.432
Rv2113	2.16	3.9	0.0231	0.432
Rv0077c	2.15	3.56	0.044	0.53
Rv0664	2.12	3.12	0.144	0.75
Rv0849	2.12	3.12	0.144	0.75
Rv0895	2.12	3.12	0.144	0.75
Rv1914c	2.12	3.12	0.144	0.75
Rv2548A	2.12	4.58	0.00264	0.215
Rv2663	2.12	3.12	0.144	0.75
Rv2796c	2.12	3.12	0.144	0.75
Rv3399	2.09	4.13	0.018	0.415
Rv0499	2.07	3.84	0.0323	0.502
Rv0793	2.06	2.48	0.399	0.951
Rv0829	2.06	2.48	0.399	0.951
Rv1145	2.06	2.48	0.399	0.951
Rv1190	2.06	2.48	0.399	0.951
Rv1890c	2.06	2.48	0.399	0.951
Rv2038c	2.06	2.48	0.399	0.951
Rv2468A	2.06	2.48	0.399	0.951
Rv3118	2.06	2.48	0.399	0.951
Rv3176c	2.06	2.48	0.399	0.951
Rv3468c	2.06	2.48	0.399	0.951
Rv3912	2.06	2.48	0.399	0.951
Rv2700	2.05	4.85	0.00221	0.2
Rv3667	2.05	5.71	0.000393	0.087
Rv0775	2.02	3.48	0.0638	0.611
Rv1351	2.02	3.48	0.0638	0.611
Rv3472	2.02	3.48	0.0638	0.611
Rv2917	2.01	5.51	0.000818	0.122
Rv1946c	1.98	4.28	0.00973	0.335
Rv2773c	1.98	4.28	0.00973	0.335
Rv2829c	1.97	3.78	0.0452	0.53
Rv1866	1.95	4.45	0.00814	0.315
Rv1048c	1.93	3.01	0.217	0.843
Rv1159A	1.93	3.01	0.217	0.843
Rv1952	1.93	3.01	0.217	0.843
Rv2616	1.93	3.01	0.217	0.843
Rv2779c	1.93	3.01	0.217	0.843
Rv2854	1.93	4.02	0.0334	0.502
Rv3324c	1.93	3.01	0.217	0.843
Rv3750c	1.93	3.01	0.217	0.843
Rv3770c	1.93	3.01	0.217	0.843
Rv1515c	1.92	4.75	0.00461	0.276
Rv0942	1.89	3.4	0.0923	0.678
Rv1498A	1.89	3.4	0.0923	0.678
Rv1561	1.89	3.4	0.0923	0.678
Rv1774	1.89	4.41	0.0108	0.35
Rv2998	1.89	3.4	0.0923	0.678
Rv3406	1.89	3.4	0.0923	0.678
Rv1754c	1.88	4.57	0.00689	0.314
Rv0241c	1.86	4.85	0.00513	0.276
Rv2436	1.86	3.71	0.0632	0.611
Rv3574	1.86	5.48	0.00186	0.185
Rv0481c	1.85	3.96	0.0454	0.53
Rv2362c	1.85	3.96	0.0454	0.53
Rv2560	1.85	5.08	0.00398	0.276
Rv1058	1.76	4.13	0.0245	0.45
Rv2643	1.76	4.49	0.0153	0.379
Rv3892c	1.76	4.49	0.0153	0.379
Rv0817c	1.75	3.64	0.0883	0.678
Rv1115	1.75	3.64	0.0883	0.678
Rv1962A	1.75	3.9	0.0618	0.611
Rv2746c	1.75	3.64	0.0883	0.678
Rv3407	1.75	3.64	0.0883	0.678
Rv3605c	1.75	3.64	0.0883	0.678
Rv3660c	1.75	3.9	0.0618	0.611
Rv3665c	1.75	3.64	0.0883	0.678
Rv3828c	1.75	3.9	0.0618	0.611
Rv0029	1.74	3.31	0.133	0.75
Rv0032	1.74	3.31	0.133	0.75
Rv0881	1.74	3.31	0.133	0.75
Rv1755c	1.74	3.31	0.133	0.75
Rv2032	1.74	3.31	0.133	0.75
Rv2580c	1.74	5.31	0.00418	0.276
Rv2862c	1.74	3.31	0.133	0.75
Rv0320	1.72	2.89	0.326	0.907
Rv0621	1.72	2.89	0.326	0.907
Rv0623	1.72	2.89	0.326	0.907
Rv1313c	1.72	2.89	0.326	0.907
Rv1344	1.72	2.89	0.326	0.907
Rv1516c	1.72	4.88	0.00876	0.321
Rv1687c	1.72	2.89	0.326	0.907
Rv1806	1.72	2.89	0.326	0.907
Rv2121c	1.72	2.89	0.326	0.907
Rv2319c	1.72	2.89	0.326	0.907
Rv3012c	1.72	2.89	0.326	0.907
Rv3351c	1.72	2.89	0.326	0.907
Rv2237A	1.68	4.07	0.0334	0.502
Rv2333c	1.68	4.07	0.0334	0.502
Rv2386c	1.68	4.07	0.0334	0.502
Rv2766c	1.68	4.07	0.0334	0.502
Rv3378c	1.68	4.07	0.0334	0.502
Rv1373	1.67	4.72	0.0131	0.354
Rv2276	1.67	5.58	0.00452	0.276
Rv0581	1.66	2.3	0.639	1
Rv1033c	1.66	2.3	0.639	1
Rv1290A	1.66	2.3	0.639	1
Rv1517	1.66	2.3	0.639	1
Rv1718	1.66	2.3	0.639	1
Rv3065	1.66	2.3	0.639	1
Rv3354	1.66	2.3	0.639	1
Rv3366	1.66	2.3	0.639	1
asnT	1.66	2.3	0.639	1
Rv0024	1.62	4.23	0.0339	0.502
Rv0264c	1.62	3.56	0.123	0.75
Rv0379	1.62	4.23	0.0339	0.502
Rv0394c	1.62	5.03	0.0119	0.352
Rv0694	1.62	4.68	0.0167	0.4
Rv2636	1.62	3.56	0.123	0.75
Rv3658c	1.62	3.56	0.123	0.75
Rv3390	1.6	4.91	0.0142	0.363
Rv0030	1.57	3.22	0.274	0.866
Rv0624	1.57	3.22	0.274	0.866
Rv1499	1.57	3.22	0.274	0.866
Rv1873	1.57	3.22	0.274	0.866
Rv2229c	1.57	3.22	0.274	0.866
Rv2324	1.57	3.22	0.274	0.866
Rv1592c	1.56	5.93	0.00396	0.276
Rv0735	1.55	3.77	0.114	0.748
Rv1482c	1.55	3.77	0.114	0.748
Rv3757c	1.55	3.77	0.114	0.748
Rv1155	1.54	4.18	0.0451	0.53
Rv1314c	1.54	4.18	0.0451	0.53
Rv1380	1.54	4.18	0.0451	0.53
Rv3525c	1.53	4.97	0.0179	0.414
Rv0256c	1.51	6.14	0.00429	0.276
Rv1868	1.5	4.32	0.0445	0.53
Rv2740	1.5	3.96	0.0618	0.611
Rv1920	1.49	3.48	0.171	0.786
Rv3164c	1.49	4.94	0.0219	0.432
Rv3737	1.49	5.3	0.0132	0.354
Rv0114	1.48	4.71	0.0268	0.467
Rv0925c	1.48	6.03	0.00506	0.276
Rv3588c	1.47	5.58	0.00878	0.321
Rv0850	1.46	2.77	0.484	0.99
Rv0882	1.46	2.77	0.484	0.99
Rv0977	1.46	4.12	0.06	0.611
Rv2318	1.46	2.77	0.484	0.99
Rv2377c	1.46	2.77	0.484	0.99
Rv2415c	1.46	2.77	0.484	0.99
Rv2490c	1.46	2.77	0.484	0.99
Rv3070	1.46	2.77	0.484	0.99
Rv3085	1.46	2.77	0.484	0.99
Rv3124	1.46	4.12	0.06	0.611
Rv3706c	1.44	3.7	0.154	0.756
Rv0130	1.43	4.27	0.058	0.607
Rv0194	1.43	4.27	0.058	0.607
Rv0333	1.43	4.27	0.058	0.607
Rv3383c	1.43	4.27	0.058	0.607
Rv1001	1.42	5	0.0267	0.467
Rv2243	1.42	6.25	0.00528	0.276
Rv0863	1.41	5.54	0.0119	0.352
Rv0903c	1.41	5.33	0.0187	0.427
Rv1912c	1.41	4.78	0.0332	0.502
Rv2656c	1.41	4.41	0.056	0.605
Rv3423c	1.41	5.33	0.0187	0.427
Rv0224c	1.4	3.9	0.139	0.75
Rv2561	1.4	3.9	0.139	0.75
Rv0143c	1.39	4.88	0.0328	0.502
Rv1804c	1.39	4.53	0.0541	0.605
Rv3740c	1.39	4.88	0.0328	0.502
Rv0488	1.38	3.12	0.389	0.951
Rv0156	1.37	4.64	0.0419	0.527
Rv1421	1.37	4.64	0.0419	0.527
Rv1443c	1.37	4.07	0.0796	0.662
Rv1808	1.37	5.05	0.0319	0.502
Rv1138c	1.35	4.22	0.0755	0.649
Rv1567c	1.35	4.22	0.0755	0.649
Rv0927c	1.34	3.4	0.236	0.866
Rv0971c	1.34	3.4	0.236	0.866
Rv1661	1.34	4.36	0.0718	0.649
Rv1976c	1.34	3.4	0.236	0.866
Rv3013	1.34	3.4	0.236	0.866
Rv3369	1.34	3.4	0.236	0.866
ncRv11174Ac	1.34	3.4	0.236	0.866
Rv0451c	1.32	4.49	0.0684	0.639
Rv2226	1.32	5.48	0.0189	0.428
Rv0328	1.31	3.63	0.206	0.839
Rv0534c	1.31	3.63	0.206	0.839
Rv0786c	1.31	3.63	0.206	0.839
Rv2142A	1.31	3.63	0.206	0.839
Rv3035	1.31	5.25	0.0307	0.502
Rv3500c	1.31	4.6	0.0523	0.591
Rv0223c	1.29	6.27	0.0115	0.352
Rv1284	1.29	3.84	0.183	0.798
Rv2191	1.29	3.84	0.183	0.798
Rv2309c	1.29	3.84	0.183	0.798
proY	1.29	3.84	0.183	0.798
Rv2960c	1.28	5.08	0.0449	0.53
Rv3785	1.28	5.08	0.0449	0.53
Rv1520	1.27	4.17	0.0982	0.698
Rv0693	1.26	4.45	0.0862	0.678
Rv2501c	1.26	4.32	0.0918	0.678
Rv1815	1.25	5.55	0.0253	0.463
Rv1838c	1.25	4.57	0.0813	0.672
Rv1071c	1.23	5.35	0.0406	0.526
Rv1002c	1.22	5.59	0.0288	0.493
Rv0012	1.19	4.84	0.0696	0.647
Rv0482	1.19	4.74	0.0731	0.649
Rv0792c	1.19	5.1	0.0612	0.611
Rv0968	1.19	4.4	0.109	0.73
Rv1092c	1.19	4.53	0.101	0.706
Rv1238	1.19	5.1	0.0612	0.611
Rv1242	1.19	4.64	0.077	0.649
Rv1386	1.19	4.64	0.077	0.649
Rv2219A	1.19	4.4	0.109	0.73
Rv2284	1.19	4.64	0.077	0.649
Rv2851c	1.19	5.18	0.0589	0.609
Rv3119	1.19	5.02	0.0637	0.611
Rv3718c	1.19	5.1	0.0612	0.611
Rv0359	1.18	3.96	0.139	0.75
Rv0572c	1.18	3.96	0.139	0.75
Rv1216c	1.18	3.77	0.24	0.866
Rv1429	1.18	4.12	0.127	0.75
Rv1719	1.18	3.96	0.139	0.75
Rv1824	1.18	3.96	0.139	0.75
Rv1944c	1.18	3.56	0.276	0.866
Rv2035	1.18	4.12	0.127	0.75
Rv2360c	1.18	4.27	0.117	0.75
Rv2559c	1.18	3.77	0.24	0.866
Rv3063	1.18	3.96	0.139	0.75
Rv3188	1.18	3.77	0.24	0.866
lysU	1.18	3.77	0.24	0.866
Rv0428c	1.17	3.31	0.439	0.971
Rv1518	1.17	3.31	0.439	0.971
Rv2331	1.17	3.31	0.439	0.971
Rv3829c	1.17	3.31	0.439	0.971
argT	1.17	3.31	0.439	0.971
Rv0675	1.16	3.01	0.543	1
Rv2023c	1.16	3.01	0.543	1
Rv2370c	1.16	3.01	0.543	1
Rv3026c	1.16	3.01	0.543	1
Rv3128c	1.16	3.01	0.543	1
Rv3563	1.16	5.43	0.0397	0.526
Rv3857c	1.16	3.01	0.543	1
Rv1230c	1.15	5.07	0.0724	0.649
Rv1476	1.15	5.07	0.0724	0.649
Rv0745	1.14	2.63	0.705	1
Rv1135c	1.14	2.63	0.705	1
Rv1268c	1.14	2.63	0.705	1
Rv1936	1.14	2.63	0.705	1
Rv2071c	1.14	2.63	0.705	1
Rv2472	1.14	2.63	0.705	1
Rv2634c	1.14	2.63	0.705	1
Rv2691	1.14	4.99	0.0759	0.649
Rv3088	1.14	2.63	0.705	1
lysT	1.14	2.63	0.705	1
Rv1256c	1.13	4.6	0.116	0.75
Rv3030	1.13	5.53	0.0436	0.53
Rv3404c	1.13	4.6	0.116	0.75
Rv1801	1.12	4.48	0.126	0.75
Rv2671	1.12	4.48	0.126	0.75
Rv2770c	1.12	4.48	0.126	0.75
Rv1239c	1.11	5.2	0.0775	0.649
Rv1458c	1.11	5.2	0.0775	0.649
Rv2249c	1.11	4.36	0.136	0.75
Rv2438c	1.11	6.08	0.0287	0.493
Rv0330c	1.1	2.11	1	1
Rv0368c	1.1	2.11	1	1
Rv0967	1.1	5.05	0.0855	0.678
Rv1040c	1.1	2.11	1	1
Rv1041c	1.1	2.11	1	1
Rv1291c	1.1	2.11	1	1
Rv1675c	1.1	2.11	1	1
Rv1903	1.1	4.22	0.149	0.756
Rv1965	1.1	2.11	1	1
Rv2008c	1.1	2.11	1	1
Rv2078	1.1	2.11	1	1
Rv2515c	1.1	2.11	1	1
Rv2547	1.1	2.11	1	1
Rv2620c	1.1	2.11	1	1
Rv2669	1.1	2.11	1	1
Rv2825c	1.1	2.11	1	1
Rv2972c	1.1	5.91	0.0414	0.527
Rv3315c	1.1	2.11	1	1
Rv3344c	1.1	2.11	1	1
Rv3637	1.1	2.11	1	1
Rv3820c	1.1	5.95	0.0406	0.526
ileT	1.1	2.11	1	1
ncRv11248c	1.1	2.11	1	1
valU	1.1	2.11	1	1
Rv0266c	1.09	5.39	0.0532	0.599
Rv2034	1.09	4.07	0.164	0.778
Rv2485c	1.09	4.07	0.164	0.778
Rv2731	1.09	4.07	0.164	0.778
Rv3618	1.09	4.07	0.164	0.778
Rv3686c	1.09	5.45	0.0516	0.585
Rv0136	1.08	3.9	0.183	0.798
Rv0161	1.08	3.9	0.183	0.798
Rv0885	1.08	4.78	0.101	0.706
Rv1359	1.08	3.9	0.183	0.798
Rv1503c	1.08	3.9	0.183	0.798
Rv2394	1.08	5.25	0.0861	0.678
Rv2418c	1.08	3.9	0.183	0.798
Rv2569c	1.08	3.9	0.183	0.798
Rv2911	1.08	4.78	0.101	0.706
Rv3788	1.08	3.9	0.183	0.798
Rv3790	1.08	5.32	0.0549	0.605
Rv2212	1.07	5.1	0.0953	0.686
Rv2604c	1.07	5.18	0.0904	0.678
Rv3463	1.07	4.67	0.108	0.73
Rv0386	1.06	5.7	0.0576	0.607
Rv2021c	1.06	4.56	0.143	0.75
Rv3497c	1.06	4.56	0.143	0.75
Rv0356c	1.05	4.93	0.107	0.73
Rv0448c	1.05	3.7	0.312	0.903
Rv0652	1.05	6.08	0.0384	0.526
Rv1489A	1.05	4.93	0.107	0.73
Rv1942c	1.05	4.44	0.155	0.759
Rv2281	1.05	4.44	0.155	0.759
Rv3083	1.05	3.7	0.312	0.903
Rv3422c	1.05	3.7	0.312	0.903
Rv0140	1.04	4.84	0.114	0.748
Rv2971	1.04	7.37	0.0234	0.436
Rv3208	1.04	6.82	0.0308	0.502
Rv0042c	1.03	4.31	0.171	0.786
Rv0533c	1.03	5.15	0.105	0.725
Rv0598c	1.03	4.74	0.122	0.75
Rv0746	1.03	3.48	0.366	0.951
Rv1556	1.03	3.48	0.366	0.951
Rv1727	1.03	3.48	0.366	0.951
Rv2898c	1.03	3.48	0.366	0.951
Rv3181c	1.03	3.48	0.366	0.951
Rv3470c	1.03	3.48	0.366	0.951
Rv3798	1.03	3.48	0.366	0.951
mcr11	1.03	3.48	0.366	0.951
Rv0307c	1.02	4.17	0.189	0.803
Rv1235	1.02	5.07	0.112	0.742
Rv2082	1.02	5.98	0.0589	0.609
Rv2120c	1.02	4.17	0.189	0.803
Rv2416c	1.02	4.17	0.189	0.803
Rv2566	1.02	5.07	0.112	0.742
Rv3784	1.02	4.17	0.189	0.803
Rv0339c	1.01	4.99	0.119	0.75
Rv2468c	1.01	4.64	0.16	0.773
Rv2518c	1.01	6.71	0.0366	0.522
Rv1962c	0.998	4.9	0.127	0.75
Rv0135c	0.988	5.12	0.123	0.75
Rv0115	0.984	4.81	0.136	0.75
Rv0749A	0.98	3.21	0.588	1
Rv1147	0.98	3.21	0.588	1
Rv1690	0.98	3.21	0.588	1
Rv2040c	0.98	3.21	0.588	1
Rv2297	0.976	4.4	0.192	0.805
Rv3589	0.976	5.04	0.131	0.75
Rv0924c	0.975	5.49	0.0825	0.673
Rv2984	0.975	5.83	0.0716	0.649
Rv0186A	0.971	5.95	0.0722	0.649
Rv1254	0.971	5.64	0.0827	0.673
Rv2928	0.971	5.64	0.0827	0.673
Rv3292	0.971	5.64	0.0827	0.673
Rv0332	0.967	4.71	0.147	0.756
Rv0966c	0.967	4.71	0.147	0.756
Rv3846	0.964	6.27	0.0583	0.608
Rv1028c	0.961	3.83	0.24	0.866
Rv2943	0.961	3.83	0.24	0.866
Rv3510c	0.961	3.83	0.24	0.866
Rv3699	0.957	5.17	0.134	0.75
Rv3914	0.954	5.36	0.0903	0.678
Rv2349c	0.944	5.1	0.143	0.75
Rv1249c	0.942	5.29	0.109	0.733
Rv0092	0.938	6.12	0.0643	0.612
Rv2699c	0.93	5.57	0.0974	0.696
Rv0565c	0.928	5.02	0.153	0.756
Rv1425	0.928	5.02	0.153	0.756
Rv1891	0.928	5.02	0.153	0.756
Rv2001	0.928	5.02	0.153	0.756
Rv0229c	0.927	4.77	0.162	0.778
Rv0262c	0.926	4.48	0.212	0.842
Rv3033	0.926	4.48	0.212	0.842
Rv1818c	0.923	4.12	0.239	0.866
Rv1850	0.923	4.12	0.239	0.866
Rv1508c	0.921	6.55	0.0596	0.611
Rv2376c	0.92	6.39	0.0664	0.627
Rv1123c	0.919	5.51	0.102	0.708
Rv0692	0.918	3.63	0.403	0.951
Rv1152	0.918	3.63	0.403	0.951
Rv1338	0.918	3.63	0.403	0.951
Rv1487	0.918	3.63	0.403	0.951
Rv2621c	0.918	3.63	0.403	0.951
Rv3037c	0.918	3.63	0.403	0.951
Rv3818	0.915	5.99	0.0773	0.649
Rv1226c	0.912	5.75	0.103	0.714
Rv0731c	0.906	4.67	0.176	0.791
Rv0855	0.906	4.67	0.176	0.791
Rv1813c	0.906	4.67	0.176	0.791
Rv3421c	0.906	4.67	0.176	0.791
Rv0231	0.905	6.23	0.0754	0.649
Rv1680	0.904	2.89	0.746	1
Rv1716	0.904	2.89	0.746	1
Rv1849	0.904	2.89	0.746	1
Rv2826c	0.904	2.89	0.746	1
Rv3845	0.904	2.89	0.746	1
Rv0257	0.903	5.27	0.126	0.75
Rv2637	0.899	4.36	0.236	0.866
Rv1009	0.897	6.43	0.0649	0.616
Rv2375	0.895	6.09	0.085	0.678
Rv2435c	0.893	5.38	0.113	0.747
Rv3056	0.891	4.84	0.177	0.791
Rv0535	0.886	3.95	0.271	0.866
Rv0784	0.886	3.95	0.271	0.866
Rv0879c	0.886	3.95	0.271	0.866
Rv1656	0.886	3.95	0.271	0.866
Rv2423	0.886	3.95	0.271	0.866
Rv2650c	0.886	3.95	0.271	0.866
Rv1771	0.885	6.22	0.0821	0.673
Rv0193c	0.882	4.56	0.232	0.866
Rv0412c	0.882	5.93	0.0883	0.678
Rv2131c	0.88	4.99	0.178	0.791
Rv1507A	0.879	5.32	0.136	0.75
Rv1070c	0.877	6.01	0.0908	0.678
Rv2220	0.874	8.53	0.0437	0.53
Rv2244	0.874	7.3	0.0606	0.611
Rv0919	0.87	5.12	0.178	0.791
Rv0047c	0.869	4.74	0.193	0.805
Rv1504c	0.869	4.74	0.193	0.805
Rv2976c	0.867	5.96	0.0941	0.684
Rv0848	0.866	4.22	0.265	0.866
Rv2016	0.866	4.22	0.265	0.866
Rv3334	0.866	4.22	0.265	0.866
Rv0892	0.865	6.35	0.0907	0.678
Rv2002	0.865	5.53	0.124	0.75
Rv0417	0.857	3.39	0.481	0.99
Rv0595c	0.857	3.39	0.481	0.99
Rv0607	0.857	3.39	0.481	0.99
Rv0901	0.857	3.39	0.481	0.99
Rv1214c	0.857	3.39	0.481	0.99
Rv2014	0.857	3.39	0.481	0.99
Rv2956	0.857	5.92	0.0976	0.696
Rv3901c	0.857	3.39	0.481	0.99
Rv2000	0.851	5.04	0.192	0.805
Rv3854c	0.85	5.47	0.131	0.75
Rv1876	0.846	5.87	0.119	0.75
Rv1158c	0.843	5.95	0.104	0.717
Rv1204c	0.843	4.63	0.252	0.866
Rv0544c	0.837	3.77	0.312	0.903
Rv0898c	0.837	3.77	0.312	0.903
Rv1606	0.837	3.77	0.312	0.903
Rv2179c	0.837	3.77	0.312	0.903
Rv2437	0.837	3.77	0.312	0.903
Rv0672	0.834	6.15	0.101	0.706
Rv2090	0.834	5.83	0.124	0.75
Rv2165c	0.832	5.9	0.108	0.73
Rv3179	0.831	5.51	0.14	0.75
Rv3495c	0.831	5.51	0.14	0.75
Rv3545c	0.828	7.02	0.0786	0.656
Rv0347	0.825	5.1	0.205	0.839
Rv0941c	0.825	4.06	0.3	0.895
Rv0979A	0.825	4.06	0.3	0.895
Rv1789	0.825	6.44	0.09	0.678
Rv1823	0.825	5.1	0.205	0.839
metT	0.825	4.06	0.3	0.895
Rv2215	0.823	7.35	0.0706	0.649
Rv0987	0.821	6.24	0.108	0.73
Rv1500	0.821	5.22	0.166	0.78
Rv0676c	0.817	4.31	0.289	0.882
Rv1057	0.812	4.52	0.279	0.866
Rv2198c	0.812	6.61	0.0989	0.701
Rv2513	0.812	4.52	0.279	0.866
Rv2528c	0.812	4.52	0.279	0.866
Rv3410c	0.812	5.54	0.149	0.756
Rv2799	0.808	4.7	0.229	0.864
Rv3439c	0.808	4.7	0.229	0.864
Rv3712	0.808	4.7	0.229	0.864
Rv0040c	0.807	5.81	0.137	0.75
Rv2520c	0.805	4.87	0.225	0.856
Rv3776	0.805	4.87	0.225	0.856
Rv0991c	0.803	7.08	0.0826	0.673
Rv1241	0.799	5.27	0.178	0.791
Rv1331	0.799	5.27	0.178	0.791
Rv3529c	0.799	5.27	0.178	0.791
Rv1603	0.797	5.38	0.157	0.762
Rv2428	0.792	5.99	0.127	0.75
Rv0309	0.781	7.57	0.0855	0.678
Rv0363c	0.78	6.15	0.136	0.75
Rv3241c	0.78	6.38	0.116	0.75
Rv0500B	0.779	6.02	0.134	0.75
Rv1099c	0.779	5.62	0.168	0.78
Rv2419c	0.778	5.31	0.19	0.804
Rv3669	0.778	5.2	0.191	0.805
Rv1558	0.777	4.93	0.241	0.866
Rv2533c	0.775	4.4	0.312	0.903
Rv2632c	0.775	4.4	0.312	0.903
Rv0004	0.774	4.17	0.327	0.907
Rv0993	0.774	4.17	0.327	0.907
Rv2959c	0.774	6.86	0.106	0.729
Rv1803c	0.772	3.89	0.345	0.934
Rv3095	0.772	3.89	0.345	0.934
Rv0064A	0.768	3.55	0.516	0.994
Rv0331	0.768	3.55	0.516	0.994
Rv0609A	0.768	3.55	0.516	0.994
Rv2089c	0.768	3.55	0.516	0.994
Rv2795c	0.768	6.05	0.141	0.75
Rv3636	0.768	3.55	0.516	0.994
Rv2271	0.767	5.98	0.14	0.75
ncRv3418Ac	0.764	7.83	0.0845	0.678
Rv0078	0.762	3.11	0.776	1
Rv0110	0.762	3.11	0.776	1
Rv0712	0.762	3.11	0.776	1
Rv0748	0.762	3.11	0.776	1
Rv1081c	0.762	3.11	0.776	1
Rv1393c	0.762	5.56	0.177	0.791
Rv1549	0.762	3.11	0.776	1
Rv2292c	0.762	3.11	0.776	1
Rv2601A	0.762	3.11	0.776	1
Rv2607	0.762	3.11	0.776	1
Rv2801A	0.762	3.11	0.776	1
Rv3364c	0.762	3.11	0.776	1
Rv3741c	0.762	3.11	0.776	1
Rv1363c	0.761	5.46	0.178	0.791
Rv1659	0.757	5.24	0.203	0.837
Rv1711	0.755	5.12	0.25	0.866
Rv2776c	0.755	5.12	0.25	0.866
Rv3573c	0.752	4.98	0.256	0.866
Rv3633	0.748	6.57	0.128	0.75
Rv1854c	0.747	6.52	0.127	0.75
Rv1013	0.746	6.1	0.154	0.756
Rv1141c	0.744	4.67	0.319	0.907
Rv2125	0.744	5.5	0.188	0.803
Rv2357c	0.744	5.5	0.188	0.803
Rv0574c	0.743	2.47	1	1
Rv1966	0.743	2.47	1	1
Rv2063A	0.743	2.47	1	1
Rv2622	0.743	2.47	1	1
Rv2628	0.743	2.47	1	1
Rv2647	0.743	2.47	1	1
Rv2808	0.743	2.47	1	1
Rv2980	0.743	2.47	1	1
Rv3644c	0.743	2.47	1	1
Rv3746c	0.743	2.47	1	1
metU	0.743	2.47	1	1
Rv2187	0.742	5.96	0.153	0.756
Rv1816	0.741	5.4	0.189	0.803
Rv2860c	0.741	5.4	0.189	0.803
Rv3291c	0.738	5.29	0.216	0.843
Rv0782	0.736	6.69	0.119	0.75
Rv0651	0.735	6.12	0.16	0.773
Rv1880c	0.735	6.12	0.16	0.773
Rv2921c	0.734	5.17	0.219	0.845
Rv0450c	0.733	7	0.116	0.75
Rv3485c	0.732	5.64	0.196	0.815
Rv1401	0.73	4.26	0.353	0.945
Rv1728c	0.73	4.26	0.353	0.945
Rv2676c	0.73	4.26	0.353	0.945
Rv3250c	0.73	4.26	0.353	0.945
Rv3489	0.729	5.04	0.271	0.866
Rv3734c	0.729	5.04	0.271	0.866
Rv2202c	0.726	7.58	0.111	0.742
Rv1016c	0.725	6.15	0.167	0.78
Rv2764c	0.724	5.44	0.2	0.825
Rv1496	0.719	4.01	0.375	0.951
Rv2964	0.719	4.01	0.375	0.951
Rv3786c	0.719	4.01	0.375	0.951
Rv3838c	0.719	4.01	0.375	0.951
Rv3898c	0.719	4.01	0.375	0.951
Rv3891c	0.718	5.67	0.206	0.839
Rv2299c	0.716	7.87	0.108	0.73
Rv0756c	0.715	4.74	0.288	0.882
Rv0088	0.709	6.04	0.174	0.791
Rv3096	0.709	5.79	0.213	0.842
Rv3722c	0.709	7.57	0.119	0.75
Rv0988	0.708	5.09	0.285	0.879
Rv1672c	0.706	4.56	0.355	0.947
Rv1826	0.706	6.2	0.167	0.78
Rv3824c	0.706	6.68	0.156	0.759
Rv3505	0.704	5.71	0.215	0.843
Rv1463	0.703	6.63	0.156	0.759
Rv1124	0.701	3.7	0.403	0.951
Rv1991c	0.701	3.7	0.403	0.951
Rv2170	0.701	3.7	0.403	0.951
Rv2488c	0.701	3.7	0.403	0.951
Rv3131	0.701	3.7	0.403	0.951
Rv0334	0.7	4.96	0.295	0.891
Rv3204	0.699	5.62	0.218	0.844
Rv0129c	0.696	8.57	0.105	0.725
Rv0628c	0.696	5.27	0.244	0.866
Rv1428c	0.696	5.27	0.244	0.866
Rv1869c	0.696	5.27	0.244	0.866
Rv2138	0.696	5.27	0.244	0.866
Rv3732	0.693	4.35	0.376	0.951
Rv0643c	0.692	6.9	0.145	0.752
Rv2672	0.691	5.93	0.183	0.798
Rv2781c	0.69	6.1	0.189	0.803
Rv2951c	0.69	6.77	0.148	0.756
Rv3317	0.69	4.8	0.306	0.902
Rv3626c	0.687	5.42	0.224	0.856
Rv3401	0.681	6.74	0.152	0.756
Rv0928	0.68	6.12	0.196	0.813
Rv0768	0.678	6.7	0.151	0.756
Rv1436	0.678	6.7	0.151	0.756
Rv1300	0.676	6.21	0.187	0.803
Rv1385	0.675	4.11	0.403	0.951
Rv1420	0.675	6.06	0.197	0.816
Rv2181	0.675	6.06	0.197	0.816
Rv2736c	0.675	4.11	0.403	0.951
Rv0539	0.672	5.46	0.235	0.866
Rv1159	0.672	5.46	0.235	0.866
Rv3729	0.672	5.46	0.235	0.866
Rv1847	0.67	5.19	0.263	0.866
Rv2294	0.67	5.19	0.263	0.866
Rv1093	0.669	6.67	0.165	0.78
Rv0163	0.668	3.3	0.798	1
Rv0447c	0.668	3.3	0.798	1
Rv0612	0.668	3.3	0.798	1
Rv0630c	0.668	3.3	0.798	1
Rv0679c	0.668	3.3	0.798	1
Rv0868c	0.668	3.3	0.798	1
Rv1671	0.668	3.3	0.798	1
Rv1897c	0.668	3.3	0.798	1
Rv2104c	0.668	3.3	0.798	1
Rv2667	0.668	3.3	0.798	1
Rv2762c	0.668	3.3	0.798	1
Rv0233	0.666	4.86	0.322	0.907
Rv2709	0.666	4.86	0.322	0.907
Rv3135	0.666	6.45	0.183	0.798
Rv3767c	0.666	6.45	0.183	0.798
Rv1649	0.664	5.91	0.2	0.826
Rv0046c	0.663	6.69	0.17	0.786
Rv3521	0.663	5.36	0.269	0.866
Rv0909	0.661	4.44	0.398	0.951
Rv1194c	0.661	7.41	0.143	0.75
Rv1209	0.661	4.44	0.398	0.951
Rv2557	0.661	4.44	0.398	0.951
Rv2909c	0.661	6.99	0.156	0.76
Rv0429c	0.659	5.07	0.325	0.907
Rv1886c	0.655	7.67	0.145	0.752
Rv2389c	0.654	5.64	0.252	0.866
Rv3763	0.654	5.94	0.208	0.841
G2	0.652	4.7	0.393	0.951
Rv3249c	0.652	6.88	0.177	0.791
Rv3282	0.65	6.78	0.174	0.791
Rv0530	0.648	6.43	0.196	0.813
Rv1236	0.647	3.83	0.436	0.971
Rv1341	0.647	3.83	0.436	0.971
Rv2070c	0.647	3.83	0.436	0.971
Rv3814c	0.647	3.83	0.436	0.971
Rv2581c	0.645	4.92	0.338	0.926
Rv2750	0.645	4.92	0.338	0.926
Rv2778c	0.645	5.97	0.216	0.843
Rv1792	0.643	7.21	0.163	0.778
Rv2427c	0.642	5.67	0.262	0.866
Rv0184	0.639	5.79	0.266	0.866
Rv0845	0.638	4.21	0.428	0.971
Rv1086	0.638	4.21	0.428	0.971
Rv3379c	0.638	4.21	0.428	0.971
Rv3687c	0.638	4.21	0.428	0.971
Rv1609	0.637	5.9	0.219	0.845
Rv3229c	0.637	8.75	0.138	0.75
Rv0049	0.632	5.58	0.268	0.866
Rv1014c	0.632	4.52	0.419	0.967
Rv1749c	0.632	4.52	0.419	0.967
Rv2409c	0.632	4.52	0.419	0.967
Rv2729c	0.632	4.52	0.419	0.967
Rv3695	0.632	4.52	0.419	0.967
Rv0934	0.631	7.29	0.169	0.786
Rv0989c	0.629	4.77	0.355	0.947
Rv3194c	0.628	5.93	0.227	0.862
Rv2164c	0.626	4.98	0.354	0.945
Rv2252	0.626	4.98	0.354	0.945
Rv1892	0.624	5.17	0.299	0.895
Rv1469	0.622	5.48	0.274	0.866
Rv3116	0.622	6.58	0.21	0.842
Rv0299	0.621	5.62	0.278	0.866
Rv2916c	0.618	7.17	0.178	0.791
Rv2477c	0.611	8.05	0.164	0.778
Rv3043c	0.611	7.7	0.176	0.791
Rv0197	0.61	5.65	0.288	0.882
Rv1623c	0.61	5.77	0.291	0.883
Rv3038c	0.61	6.48	0.213	0.842
Rv3499c	0.61	5.99	0.243	0.866
Rv1646	0.609	5.38	0.315	0.907
Rv3863	0.609	5.38	0.315	0.907
Rv1790	0.608	5.04	0.369	0.951
Rv3141	0.608	7.33	0.189	0.803
Rv0791c	0.607	4.59	0.438	0.971
Rv3081	0.607	4.59	0.438	0.971
Rv0986	0.606	4.31	0.451	0.981
Rv2719c	0.606	4.31	0.451	0.981
Rv2963	0.606	4.31	0.451	0.981
Rv3893c	0.606	4.31	0.451	0.981
Rv0750	0.604	3.95	0.466	0.99
Rv1949c	0.604	3.95	0.466	0.99
Rv3833	0.604	3.95	0.466	0.99
Rv0852	0.601	3.47	0.653	1
Rv0894	0.601	3.47	0.653	1
Rv0992c	0.601	3.47	0.653	1
Rv1107c	0.601	3.47	0.653	1
Rv3386	0.601	3.47	0.653	1
Rv3440c	0.601	3.47	0.653	1
Rv3608c	0.601	3.47	0.653	1
Rv1354c	0.596	5.42	0.293	0.889
Rv0315	0.595	7.84	0.186	0.803
Rv0907	0.594	6.04	0.259	0.866
Rv1182	0.592	6.86	0.221	0.851
Rv1405c	0.592	8.39	0.175	0.791
Rv1981c	0.592	7.63	0.191	0.805
Rv0027	0.59	2.76	1	1
Rv0397	0.59	2.76	1	1
Rv0657c	0.59	2.76	1	1
Rv0973c	0.59	2.76	1	1
Rv1839c	0.59	2.76	1	1
Rv2530A	0.59	2.76	1	1
Rv2767c	0.59	2.76	1	1
Rv2801c	0.59	2.76	1	1
Rv3514	0.59	2.76	1	1
glyT	0.59	2.76	1	1
mpr18	0.59	2.76	1	1
Rv2895c	0.589	5.72	0.308	0.903
Rv2213	0.587	6.49	0.232	0.866
Rv1166	0.586	6.07	0.267	0.866
Rv3146	0.585	6.42	0.244	0.866
Rv3493c	0.585	4.67	0.456	0.981
Rv0822c	0.584	5.97	0.264	0.866
Rv3304	0.584	5.46	0.305	0.901
Rv3541c	0.579	4.39	0.472	0.99
Rv3707c	0.577	5.14	0.339	0.926
Rv0475	0.574	6.87	0.237	0.866
Rv1172c	0.574	6.21	0.284	0.877
Rv1304	0.574	6.46	0.256	0.866
Rv3597c	0.574	6.87	0.237	0.866
Rv0391	0.573	5.5	0.316	0.907
Rv1683	0.573	7.6	0.204	0.837
Rv2188c	0.572	4.95	0.403	0.951
Rv3567c	0.572	4.95	0.403	0.951
Rv1566c	0.571	6.12	0.282	0.874
Rv0305c	0.569	5.35	0.351	0.945
Rv1112	0.569	4.06	0.492	0.991
Rv1227c	0.569	4.06	0.492	0.991
Rv3773c	0.569	4.06	0.492	0.991
Rv3831	0.569	4.06	0.492	0.991
Rv1770	0.567	5.67	0.327	0.907
Rv2455c	0.567	8.38	0.194	0.808
Rv2714	0.567	6.77	0.236	0.866
Rv0858c	0.565	4.73	0.473	0.99
Rv2266	0.565	4.73	0.473	0.99
Rv1320c	0.564	6.15	0.29	0.882
Rv0798c	0.563	5.19	0.352	0.945
Rv3075c	0.562	5.54	0.327	0.907
Rv2199c	0.561	6.43	0.266	0.866
Rv3689	0.561	6.05	0.288	0.882
Rv2969c	0.56	6.86	0.248	0.866
Rv3223c	0.559	7.51	0.224	0.856
Rv1281c	0.557	5.4	0.363	0.951
Rv3673c	0.557	5.4	0.363	0.951
Rv0937c	0.556	5.01	0.418	0.967
Rv1615	0.556	5.01	0.418	0.967
Rv0821c	0.553	5.85	0.309	0.903
Rv3524	0.553	7.36	0.224	0.856
Rv1074c	0.552	6.77	0.248	0.866
Rv1186c	0.55	3.63	0.516	0.994
Rv2208	0.55	3.63	0.516	0.994
Rv2358	0.55	3.63	0.516	0.994
Rv3397c	0.55	3.63	0.516	0.994
Rv1212c	0.549	6.91	0.246	0.866
Rv3884c	0.549	6.3	0.268	0.866
Rv3850	0.547	4.8	0.427	0.971
Rv1017c	0.546	7.2	0.237	0.866
Rv1535	0.546	5.44	0.338	0.926
Rv1477	0.544	6.99	0.245	0.866
Rv0760c	0.543	6.01	0.303	0.9
Rv1844c	0.543	5.61	0.348	0.94
Rv0043c	0.539	4.16	0.515	0.994
Rv0713	0.539	6.24	0.272	0.866
Rv2793c	0.539	4.16	0.515	0.994
Rv2605c	0.538	6.35	0.281	0.871
Rv3416	0.538	5.29	0.379	0.951
Rv3783	0.538	5.29	0.379	0.951
Rv0504c	0.536	5.48	0.349	0.944
Rv3913	0.535	6.16	0.319	0.907
Rv0465c	0.534	6.27	0.279	0.866
Rv1638A	0.534	4.56	0.51	0.992
Rv1746	0.534	4.56	0.51	0.992
Rv2022c	0.534	4.56	0.51	0.992
Rv3091	0.534	5.65	0.358	0.951
Rv0896	0.532	8.05	0.233	0.866
Rv0141c	0.53	4.86	0.443	0.976
Rv3340	0.529	7.5	0.25	0.866
Rv0353	0.528	5.12	0.383	0.951
Rv2066	0.528	5.12	0.383	0.951
ncRv13241Ac	0.528	5.12	0.383	0.951
Rv0787	0.527	5.33	0.391	0.951
Rv3916c	0.526	5.52	0.36	0.951
Rv2712c	0.525	5.69	0.368	0.951
Rv0770	0.524	5.97	0.318	0.907
Rv2411c	0.524	5.83	0.336	0.926
Rv1015c	0.523	6.31	0.293	0.888
Rv0714	0.522	6.59	0.275	0.866
Rv0859	0.522	6.5	0.307	0.903
Rv2224c	0.522	6.75	0.275	0.866
Rv0640	0.518	7.46	0.257	0.866
Rv0180c	0.517	6.33	0.299	0.895
Rv0382c	0.517	5.56	0.371	0.951
Rv2047c	0.517	6.12	0.334	0.922
Rv3592	0.517	5.56	0.371	0.951
Rv3847	0.517	6.12	0.334	0.922
Rv0400c	0.516	5.17	0.397	0.951
Rv0711	0.516	4.92	0.458	0.981
Rv1602	0.516	4.92	0.458	0.981
Rv2500c	0.516	4.92	0.458	0.981
Rv2787	0.516	4.92	0.458	0.981
Rv3483c	0.516	4.92	0.458	0.981
Rv3727	0.516	5.38	0.403	0.951
Rv3918c	0.516	5.38	0.403	0.951
Rv0856	0.515	4.63	0.527	1
Rv0269c	0.514	4.26	0.537	1
Rv1662	0.514	4.26	0.537	1
Rv3048c	0.512	6.25	0.298	0.895
Rv1003	0.511	3.76	0.547	1
Rv1053c	0.511	3.76	0.547	1
Rv1739c	0.511	3.76	0.547	1
Rv1990A	0.511	3.76	0.547	1
Rv2077c	0.511	3.76	0.547	1
Rv2219	0.511	6.03	0.334	0.923
Rv2344c	0.511	3.76	0.547	1
Rv0939	0.508	5.6	0.381	0.951
Rv1240	0.505	6.58	0.291	0.884
Rv0964c	0.504	3	1	1
Rv1050	0.504	3	1	1
Rv1993c	0.504	3	1	1
Rv2772c	0.504	3	1	1
Rv2846c	0.504	6.9	0.287	0.882
Rv3055	0.504	3	1	1
Rv3153	0.504	6.9	0.287	0.882
pheU	0.504	3	1	1
Rv0153c	0.502	4.98	0.472	0.99
Rv0873	0.502	6.98	0.284	0.877
Rv1211	0.502	6.76	0.294	0.89
Rv1651c	0.502	4.98	0.472	0.99
Rv0155	0.5	5.63	0.392	0.951
Rv1882c	0.498	4.7	0.543	1
Rv3335c	0.498	4.7	0.543	1
Rv1917c	0.497	5.46	0.386	0.951
Rv2629	0.497	5.46	0.386	0.951
Rv2744c	0.496	7.69	0.264	0.866
Rv0506	0.494	5.26	0.422	0.971
Rv0634B	0.494	5.26	0.422	0.971
Rv1501	0.494	5.26	0.422	0.971
Rv0727c	0.492	4.35	0.556	1
Rv1335	0.492	4.35	0.556	1
Rv1710	0.492	4.35	0.556	1
Rv2211c	0.492	6.34	0.325	0.907
Rv2235	0.492	4.35	0.556	1
Rv2832c	0.492	4.35	0.556	1
Rv3036c	0.492	4.35	0.556	1
Rv3098A	0.492	4.35	0.556	1
Rv3753c	0.492	4.35	0.556	1
Rv0285	0.489	5.04	0.418	0.967
Rv0522	0.489	5.04	0.418	0.967
Rv3236c	0.489	5.04	0.418	0.967
Rv0013	0.488	6.13	0.365	0.951
Rv0441c	0.488	5.5	0.397	0.951
Rv1361c	0.485	6.48	0.343	0.932
Rv0102	0.484	5.7	0.411	0.961
Rv0752c	0.483	4.77	0.557	1
Rv1605	0.483	4.77	0.557	1
Rv1956	0.483	4.77	0.557	1
Rv2732c	0.483	4.77	0.557	1
Rv0500	0.48	5.54	0.407	0.958
Rv1456c	0.48	3.89	0.573	1
Rv3772	0.48	3.89	0.573	1
Rv0053	0.479	6.87	0.309	0.903
Rv0957	0.479	6.04	0.368	0.951
Rv3235	0.478	5.09	0.432	0.971
Rv0304c	0.477	6.18	0.38	0.951
Rv0050	0.475	7.41	0.304	0.901
Rv0404	0.475	5.35	0.446	0.978
Rv0548c	0.475	5.91	0.362	0.951
Rv1775	0.473	4.44	0.574	1
Rv2708c	0.473	4.44	0.574	1
Rv3177	0.473	4.44	0.574	1
Rv0755c	0.472	5.58	0.418	0.967
Rv0774c	0.471	5.77	0.387	0.951
Rv3283	0.471	7.68	0.298	0.895
Rv3443c	0.471	7.37	0.304	0.901
Rv2785c	0.47	7.2	0.31	0.903
Rv0017c	0.469	5.94	0.371	0.951
Rv1021	0.469	4.83	0.504	0.992
Rv1298	0.467	7.34	0.304	0.901
Rv3456c	0.467	7.75	0.301	0.896
Rv1632c	0.466	5.4	0.457	0.981
Rv1846c	0.466	5.4	0.457	0.981
Rv2953	0.466	6.47	0.363	0.951
Rv3201c	0.466	5.4	0.457	0.981
Rv1328	0.465	6.86	0.323	0.907
Rv1295	0.463	6.25	0.37	0.951
Rv2606c	0.463	6.12	0.391	0.951
Rv3782	0.463	6.25	0.37	0.951
Rv3311	0.461	7.11	0.322	0.907
Rv0225	0.458	5.44	0.468	0.99
Rv0950c	0.458	6.14	0.398	0.951
Rv1732c	0.458	5.65	0.437	0.971
Rv0348	0.457	5.19	0.458	0.981
Rv0139	0.456	4.52	0.591	1
Rv0525	0.456	4.52	0.591	1
Rv1453	0.456	4.52	0.591	1
Rv3097c	0.456	4.52	0.591	1
Rv2711	0.455	7.34	0.317	0.907
Rv0019c	0.454	6.3	0.361	0.951
Rv1531	0.454	4	0.596	1
Rv2042c	0.454	4	0.596	1
Rv2359	0.454	4	0.596	1
Rv1109c	0.453	6.84	0.333	0.921
Rv3477	0.45	5.48	0.436	0.971
Rv0025	0.449	3.21	1	1
Rv1928c	0.449	3.21	1	1
Rv3130c	0.449	3.21	1	1
Rv3436c	0.449	6.19	0.38	0.951
mcr7	0.449	3.21	1	1
Rv1389	0.448	7.71	0.317	0.907
Rv2992c	0.448	6.05	0.403	0.951
Rv3054c	0.448	5.24	0.47	0.99
Rv3060c	0.448	5.24	0.47	0.99
Rv0250c	0.447	5.89	0.422	0.971
Rv1244	0.446	4.95	0.531	1
Rv1901	0.446	6.69	0.363	0.951
Rv2692	0.446	4.95	0.531	1
Rv3739c	0.446	4.95	0.531	1
Rv0192	0.445	5.72	0.411	0.961
Rv3301c	0.443	6.08	0.41	0.961
Rv0154c	0.442	6.37	0.38	0.951
Rv3232c	0.442	6.37	0.38	0.951
Rv1957	0.441	4.59	0.606	1
Rv1958c	0.441	4.59	0.606	1
Rv3148	0.44	7.6	0.332	0.918
Rv3482c	0.44	5.29	0.482	0.99
Rv0920c	0.439	5.75	0.42	0.97
Rv0559c	0.437	6.52	0.401	0.951
Rv3728	0.435	5.01	0.472	0.99
Rv3306c	0.433	5.78	0.429	0.971
Rv1589	0.432	6.66	0.375	0.951
Rv0733	0.43	6.87	0.363	0.951
Rv1695	0.43	6.87	0.363	0.951
Rv2100	0.43	6.16	0.432	0.971
Rv2952	0.43	6.16	0.432	0.971
Rv0213c	0.428	4.66	0.62	1
Rv0357c	0.428	4.66	0.62	1
Rv2523c	0.428	4.66	0.62	1
Rv0418	0.427	6.58	0.372	0.951
Rv2576c	0.427	6.01	0.424	0.971
Rv0062	0.426	5.06	0.485	0.99
Rv0654	0.426	5.06	0.485	0.99
Rv0929	0.426	5.06	0.485	0.99
Rv3305c	0.425	6.33	0.397	0.951
Rv2789c	0.424	5.37	0.504	0.992
Rv0757	0.423	5.85	0.447	0.978
Rv1543	0.423	6.82	0.386	0.951
Rv3593	0.421	6.73	0.396	0.951
Rv0244c	0.42	8.02	0.337	0.926
Rv3458c	0.419	7.49	0.353	0.945
Rv0871	0.418	5.67	0.485	0.99
Rv2293c	0.416	4.73	0.633	1
Rv0078B	0.415	4.21	0.635	1
Rv0272c	0.415	4.21	0.635	1
Rv0459	0.415	4.21	0.635	1
Rv3300c	0.415	4.21	0.635	1
Rv0373c	0.411	3.39	1	1
Rv1120c	0.411	3.39	1	1
Rv1996	0.411	3.39	1	1
Rv2076c	0.411	3.39	1	1
Rv3730c	0.411	3.39	1	1
alaV	0.411	3.39	1	1
Rv1783	0.408	9	0.339	0.927
Rv3271c	0.408	7.11	0.383	0.951
Rv3299c	0.407	7.75	0.358	0.951
Rv3430c	0.407	6.3	0.414	0.966
Rv2673	0.404	5.5	0.489	0.991
Rv2052c	0.402	5.77	0.465	0.99
Rv3274c	0.402	8.14	0.359	0.951
Rv1077	0.401	6.34	0.427	0.971
Rv2589	0.401	5.21	0.522	0.998
Rv2788	0.401	5.21	0.522	0.998
Rv0634c	0.399	5.54	0.498	0.992
Rv1289	0.399	4.3	0.652	1
Rv2775	0.399	4.3	0.652	1
Rv3170	0.397	5.8	0.473	0.99
Rv3256c	0.395	6.22	0.446	0.978
Rv3661	0.394	5.26	0.533	1
Rv2466c	0.392	6.24	0.452	0.981
Rv3502c	0.392	6.05	0.469	0.99
Rv0125	0.389	7.15	0.412	0.964
Rv0952	0.389	6.71	0.434	0.971
Rv2881c	0.388	6.26	0.459	0.983
Rv3298c	0.388	6.08	0.476	0.99
Rv1305	0.386	6.45	0.457	0.981
Rv1387	0.386	8.16	0.383	0.951
Rv2612c	0.386	4.39	0.667	1
Rv3074	0.386	4.39	0.667	1
Rv1731	0.385	6.1	0.483	0.99
Rv1805c	0.385	6.1	0.483	0.99
Rv2926c	0.385	6.1	0.483	0.99
Rv0877	0.384	5.89	0.497	0.992
Rv3519	0.384	6.74	0.444	0.977
Rv0389	0.383	3.55	0.829	1
Rv2615c	0.383	3.55	0.829	1
Rv3287c	0.383	3.55	0.829	1
Rv0286	0.382	7.98	0.384	0.951
Rv1479	0.382	7.81	0.397	0.951
Rv0265c	0.381	5.35	0.554	1
Rv0758	0.381	6.13	0.49	0.991
Rv2201	0.379	6.65	0.439	0.971
Rv3295	0.377	6.92	0.434	0.971
Rv1855c	0.376	5.95	0.478	0.99
Rv3168	0.375	6.18	0.467	0.99
Rv2657c	0.374	4.47	0.68	1
Rv3392c	0.374	4.47	0.68	1
Rv3754	0.374	4.47	0.68	1
Rv0983	0.373	7.75	0.4	0.951
Rv2153c	0.371	5.03	0.544	1
Rv2209	0.371	5.03	0.544	1
Rv2968c	0.371	5.03	0.544	1
Rv3623	0.371	5.03	0.544	1
Rv1900c	0.37	5.44	0.573	1
Rv3522	0.37	5.44	0.573	1
Rv1257c	0.368	6.42	0.475	0.99
Rv1511	0.365	5.78	0.51	0.992
Rv1133c	0.363	9.52	0.389	0.951
Rv3136	0.362	9.51	0.394	0.951
Rv0319	0.361	3.69	0.678	1
Rv0569	0.361	3.69	0.678	1
Rv1356c	0.361	3.69	0.678	1
Rv1961	0.361	3.69	0.678	1
Rv2004c	0.361	3.69	0.678	1
Rv2039c	0.361	3.69	0.678	1
Rv1277	0.36	5.52	0.543	1
ncRv11534A	0.36	6.3	0.471	0.99
Rv2572c	0.358	5.85	0.526	1
Rv2166c	0.356	6.52	0.473	0.99
Rv3852	0.356	5.55	0.552	1
Rv1078	0.355	7.42	0.434	0.971
Rv1237	0.355	4.63	0.705	1
Rv1293	0.355	6.34	0.483	0.99
Rv3418c	0.353	9.4	0.404	0.953
Rv0128	0.351	5.91	0.541	1
Rv1908c	0.351	9.71	0.405	0.953
Rv2690c	0.351	5.59	0.56	1
Rv0251c	0.35	7.64	0.437	0.971
Rv0292	0.35	6.38	0.495	0.992
Rv0472c	0.347	5.63	0.569	1
Rv1875	0.347	5.24	0.588	1
Rv2558	0.347	5.24	0.588	1
Rv2852c	0.347	5.24	0.588	1
Rv0205	0.346	4.7	0.715	1
Rv2088	0.346	4.7	0.715	1
Rv3077	0.346	4.7	0.715	1
Rv0840c	0.344	3.83	0.698	1
Rv2892c	0.344	3.83	0.698	1
Rv3090	0.344	3.83	0.698	1
alaT	0.344	3.83	0.698	1
Rv2159c	0.343	6.45	0.511	0.993
Rv0497	0.342	5.28	0.598	1
Rv1306	0.342	7.63	0.445	0.978
Rv3881c	0.341	6.82	0.467	0.99
Rv0419	0.34	6.26	0.521	0.998
Rv0830	0.34	6.26	0.521	0.998
Rv1201c	0.34	6.67	0.491	0.991
Rv2993c	0.34	5.7	0.534	1
Rv1303	0.339	6.49	0.522	0.998
Rv1722	0.339	4.76	0.725	1
Rv3679	0.339	8.25	0.441	0.975
Rv3515c	0.338	7.49	0.468	0.99
Rv1197	0.337	6.7	0.5	0.992
Rv0818	0.336	6.05	0.54	1
Rv3865	0.333	5.77	0.55	1
Rv3208A	0.332	4.83	0.656	1
Rv3900c	0.332	4.83	0.656	1
Rv0211	0.33	9	0.441	0.975
Rv2521	0.33	3.95	0.716	1
Rv2639c	0.33	3.95	0.716	1
Rv2674	0.33	5.8	0.558	1
Rv3373	0.33	3.95	0.716	1
Rv3535c	0.33	5.8	0.558	1
leuT	0.33	3.95	0.716	1
proU	0.33	3.95	0.716	1
Rv0145	0.329	8.23	0.453	0.981
Rv1611	0.329	7.47	0.478	0.99
Rv2280	0.327	5.83	0.565	1
Rv3676	0.327	6.39	0.527	1
Rv2525c	0.326	4.89	0.667	1
Rv0045c	0.325	5.46	0.633	1
Rv2888c	0.324	7.29	0.487	0.991
Rv3254	0.324	6.18	0.533	1
Rv0805	0.321	7.95	0.47	0.99
Rv0984	0.321	6.46	0.543	1
Rv1442	0.321	6.2	0.539	1
Rv1599	0.321	5.5	0.641	1
Rv2564	0.321	5.89	0.579	1
Rv3874	0.321	8.9	0.455	0.981
Rv0498	0.32	4.95	0.677	1
Rv2742c	0.32	4.95	0.677	1
Rv3491	0.32	4.95	0.677	1
Rv0751c	0.319	4.06	0.732	1
Rv1978	0.319	4.06	0.732	1
Rv2818c	0.319	4.06	0.732	1
Rv2874	0.319	4.06	0.732	1
Rv3361c	0.319	4.06	0.732	1
Rv0188	0.317	6.25	0.551	1
Rv2241	0.317	7.61	0.489	0.991
Rv2147c	0.316	7.24	0.489	0.991
Rv1125	0.315	5.01	0.608	1
Rv1919c	0.315	5.01	0.608	1
Rv3031	0.314	5.57	0.607	1
Rv0350	0.312	9.79	0.46	0.985
Rv0707	0.312	7.56	0.487	0.991
Rv3218	0.311	5.61	0.614	1
Rv1011	0.31	5.06	0.619	1
Rv2373c	0.31	6.81	0.527	1
Rv2845c	0.31	6.34	0.544	1
Rv3442c	0.31	6.99	0.534	1
Rv3614c	0.31	8.63	0.476	0.99
Rv2340c	0.309	4.16	0.746	1
Rv2748c	0.309	7.71	0.491	0.991
Rv3233c	0.309	6.03	0.575	1
Rv3690	0.309	4.16	0.746	1
Rv0038	0.308	5.65	0.622	1
Rv1261c	0.308	5.65	0.622	1
Rv1264	0.308	5.65	0.622	1
Rv1983	0.308	5.65	0.622	1
Rv2200c	0.308	7.47	0.507	0.992
Rv3883c	0.308	7.02	0.519	0.998
Rv0951	0.306	7.05	0.509	0.992
Rv3875	0.304	9.15	0.476	0.99
Rv0440	0.303	11.8	0.464	0.99
Rv1464	0.303	6.43	0.565	1
Rv3147	0.303	6.68	0.545	1
Rv0682	0.302	8.42	0.493	0.991
Rv1270c	0.302	5.16	0.639	1
Rv2157c	0.302	5.16	0.639	1
Rv3807c	0.302	5.16	0.639	1
Rv2005c	0.301	4.26	0.758	1
Rv1677	0.3	5.75	0.592	1
Rv3227	0.3	5.75	0.592	1
Rv0288	0.299	7.84	0.504	0.992
Rv0185	0.298	5.21	0.648	1
Rv0361	0.298	5.78	0.599	1
Rv1608c	0.298	5.21	0.648	1
Rv2024c	0.298	5.78	0.599	1
Rv3231c	0.298	5.21	0.648	1
Rv0314c	0.297	6.19	0.571	1
Rv0501	0.297	7.49	0.526	1
Rv1707	0.297	6.19	0.571	1
Rv3273	0.297	8.75	0.493	0.991
MTS2823	0.296	11.9	0.474	0.99
Rv0158	0.294	4.35	0.769	1
Rv0556	0.294	4.35	0.769	1
Rv1624c	0.294	4.35	0.769	1
Rv2081c	0.294	4.35	0.769	1
Rv2114	0.294	6.55	0.562	1
Rv2420c	0.294	4.35	0.769	1
Rv2786c	0.294	4.35	0.769	1
Rv3029c	0.294	7.67	0.521	0.998
Rv2464c	0.293	5.84	0.612	1
Rv3221A	0.293	5.84	0.612	1
rrl	0.293	19.5	0.475	0.99
Rv1601	0.292	5.3	0.665	1
Rv2332	0.292	5.3	0.665	1
Rv3806c	0.292	6.58	0.571	1
Rv1323	0.289	7.86	0.523	0.999
Rv2296	0.289	5.91	0.625	1
Rv3202c	0.289	6.31	0.598	1
Rv3215	0.289	5.91	0.625	1
Rv0558	0.288	5.35	0.673	1
Rv0491	0.287	5.94	0.631	1
Rv0642c	0.287	7.78	0.525	1
Rv0810c	0.287	6.66	0.564	1
Rv3836	0.287	4.43	0.779	1
Rv3548c	0.286	5.39	0.68	1
Rv3866	0.286	6.35	0.578	1
Rv1449c	0.285	7.67	0.535	1
Rv1512	0.283	5.43	0.688	1
Rv2677c	0.283	5.43	0.688	1
Rv3738c	0.283	5.43	0.688	1
Rv2172c	0.281	8.22	0.529	1
Rv3377c	0.281	6.74	0.585	1
Rv3864	0.281	7.01	0.556	1
Rv0783c	0.28	6.46	0.602	1
Rv1933c	0.28	6.05	0.616	1
Rv2348c	0.28	6.05	0.616	1
Rv3457c	0.279	8.53	0.524	1
Rv0734	0.278	6.48	0.574	1
Rv3414c	0.278	6.07	0.622	1
Rv0965c	0.277	4.59	0.797	1
Rv1378c	0.277	4.59	0.797	1
Rv1491c	0.277	6.1	0.628	1
Rv1729c	0.277	4.59	0.797	1
Rv3367	0.277	4.59	0.797	1
Rv3584	0.277	6.1	0.628	1
Rv3674c	0.276	5.55	0.656	1
Rv3725	0.276	6.52	0.584	1
Rv0999	0.273	4.66	0.804	1
Rv3517	0.273	4.66	0.804	1
Rv1223	0.271	7.92	0.539	1
Rv2245	0.27	8.32	0.538	1
Rv0018c	0.269	6.65	0.588	1
Rv0390	0.269	4.73	0.811	1
Rv0926c	0.269	4.73	0.811	1
Rv1403c	0.269	4.73	0.811	1
Rv1896c	0.269	4.73	0.811	1
Rv2260	0.269	4.73	0.811	1
Rv3237c	0.269	4.73	0.811	1
Rv3647c	0.269	4.73	0.811	1
Rv1130	0.268	9.18	0.528	1
Rv2431c	0.267	7.01	0.579	1
Rv1454c	0.266	5.73	0.636	1
Rv1472	0.266	6.7	0.601	1
Rv0530A	0.265	4.8	0.818	1
Rv0794c	0.265	4.8	0.818	1
Rv1462	0.264	7.32	0.578	1
Rv2289	0.263	6.36	0.612	1
Rv2753c	0.263	6.36	0.612	1
Rv3910	0.263	7.58	0.564	1
Rv2611c	0.262	4.86	0.743	1
Rv2965c	0.262	4.86	0.743	1
Rv0036c	0.261	5.83	0.655	1
Rv0282	0.26	9.45	0.539	1
Rv3537	0.26	6.83	0.604	1
Rv0577	0.259	4.92	0.751	1
Rv2302	0.259	4.92	0.751	1
Rv2941	0.259	8.54	0.558	1
Rv0147	0.258	7.86	0.57	1
Rv3823c	0.258	7.68	0.562	1
Rv1460	0.257	4.98	0.677	1
Rv3575c	0.257	4.98	0.677	1
Rv0227c	0.255	7.28	0.586	1
Rv0715	0.255	6.54	0.619	1
Rv0860	0.255	7.94	0.568	1
Rv1286	0.255	6.54	0.619	1
Rv0275c	0.254	5.03	0.686	1
Rv0635	0.254	6.98	0.592	1
Rv1648	0.254	5.03	0.686	1
Rv1750c	0.254	5.03	0.686	1
Rv3564	0.254	5.03	0.686	1
Rv3602c	0.254	5.03	0.686	1
Rv0960	0.252	5.09	0.695	1
Rv3531c	0.252	6.03	0.654	1
Rv3610c	0.251	7.06	0.592	1
Rv3615c	0.251	7.84	0.578	1
Rv0552	0.25	5.14	0.703	1
Rv2996c	0.25	6.67	0.621	1
Rv2743c	0.247	6.19	0.643	1
Rv2947c	0.247	6.76	0.612	1
Rv2445c	0.246	5.23	0.719	1
Rv0831c	0.244	7.26	0.6	1
Rv3059	0.244	5.28	0.726	1
Rv3277	0.244	6.84	0.63	1
Rv0809	0.243	6.31	0.666	1
Rv0905	0.243	5.33	0.732	1
Rv3261	0.243	6.31	0.666	1
Rv2109c	0.241	6.35	0.643	1
Rv2145c	0.241	7.65	0.611	1
Rv3527	0.241	5.37	0.739	1
Rv3555c	0.241	5.37	0.739	1
Rv1200	0.24	6.39	0.652	1
Rv0906	0.239	5.45	0.751	1
Rv3169	0.239	6.41	0.656	1
Rv1310	0.237	8.63	0.58	1
Rv0248c	0.236	8.07	0.6	1
Rv0293c	0.236	6.51	0.643	1
Rv3715c	0.236	6.53	0.647	1
Rv0443	0.235	5.57	0.713	1
Rv0505c	0.235	5.57	0.713	1
Rv3196	0.235	5.57	0.713	1
Rv0799c	0.234	5.61	0.719	1
Rv3890c	0.234	5.61	0.719	1
Rv1911c	0.233	6.65	0.643	1
Rv3025c	0.233	5.64	0.669	1
Rv0933	0.232	5.68	0.676	1
Rv1484	0.232	6.68	0.65	1
Rv3214	0.23	5.78	0.693	1
Rv0287	0.229	7.37	0.623	1
Rv2395B	0.229	6.81	0.649	1
Rv1565c	0.228	6.84	0.656	1
Rv3843c	0.228	6.86	0.636	1
Rv1779c	0.227	6.89	0.643	1
Rv0020c	0.226	8.9	0.601	1
Rv3536c	0.225	5.99	0.728	1
Rv0551c	0.222	6.17	0.678	1
Rv0586	0.221	6.2	0.683	1
Rv1157c	0.221	6.22	0.687	1
Rv0343	0.22	6.29	0.699	1
Rv1388	0.22	7.82	0.622	1
Rv3411c	0.22	7.25	0.635	1
Rv3596c	0.219	9.63	0.603	1
Rv2745c	0.216	6.54	0.679	1
Rv3101c	0.216	6.52	0.675	1
Rv3915	0.216	6.54	0.679	1
Rv0589	0.215	6.6	0.69	1
Rv0056	0.214	6.69	0.679	1
Rv3260c	0.213	7.75	0.647	1
Rv3310	0.213	6.79	0.67	1
Rv0384c	0.212	7.87	0.646	1
Rv1398c	0.211	7.97	0.644	1
Rv2144c	0.208	7.23	0.668	1
Rv2715	0.208	7.24	0.671	1
Rv3140	0.208	7.22	0.666	1
Rv3873	0.208	7.32	0.669	1
Rv0186	0.207	7.47	0.664	1
Rv0423c	0.206	7.49	0.668	1
rnpB	0.201	13.7	0.626	1
Rv0685	0.2	10.2	0.635	1
Rv0055	0.196	5.86	0.754	1
Rv0070c	0.196	5.51	0.818	1
Rv0354c	0.196	5.51	0.818	1
Rv0641	0.196	8.04	0.659	1
Rv0787A	0.196	5.06	0.765	1
Rv0844c	0.196	5.39	0.805	1
Rv0996	0.196	6.63	0.724	1
Rv1222	0.196	5.47	0.814	1
Rv1423	0.196	5.35	0.8	1
Rv1459c	0.196	5.06	0.765	1
Rv1693	0.196	5.06	0.765	1
Rv1697	0.196	7.73	0.671	1
Rv1753c	0.196	5.3	0.795	1
Rv1773c	0.196	5.11	0.772	1
Rv1819c	0.196	5.47	0.814	1
Rv1833c	0.196	5.3	0.795	1
Rv1894c	0.196	7.11	0.687	1
Rv1898	0.196	5.3	0.795	1
Rv1932	0.196	6.11	0.706	1
Rv2080	0.196	6.28	0.734	1
Rv2291	0.196	6.39	0.718	1
Rv2339	0.196	5.55	0.766	1
Rv2584c	0.196	6.26	0.73	1
Rv2675c	0.196	5.26	0.79	1
Rv2782c	0.196	6.49	0.701	1
Rv2914c	0.196	5.3	0.795	1
Rv2958c	0.196	6.8	0.698	1
Rv3006	0.196	6.51	0.705	1
Rv3142c	0.196	6.16	0.715	1
Rv3213c	0.196	8.03	0.658	1
Rv3320c	0.196	5.76	0.74	1
Rv3435c	0.196	5.92	0.762	1
Rv3484	0.196	5.73	0.735	1
Rv3504	0.196	6.14	0.71	1
Rv3509c	0.196	5.39	0.805	1
Rv3558	0.196	5.16	0.778	1
Rv3580c	0.196	5.89	0.758	1
Rv3598c	0.196	6.03	0.737	1
Rv3651	0.196	6.11	0.706	1
Rv3709c	0.196	6.75	0.689	1
Rv3780	0.196	5.59	0.771	1
ncRv11296A	0.196	5.76	0.74	1
ncRv3221A	0.196	7.03	0.693	1
Rv0131c	0.195	4.47	0.891	1
Rv0228	0.195	4.55	0.895	1
Rv0365c	0.195	4.3	0.881	1
Rv0800	0.195	4.3	0.881	1
Rv0861c	0.195	4.76	0.907	1
Rv0913c	0.195	4.39	0.886	1
Rv0946c	0.195	4.83	0.91	1
Rv1118c	0.195	4.55	0.895	1
Rv1206	0.195	4.89	0.83	1
Rv1426c	0.195	5	0.758	1
Rv1514c	0.195	4.47	0.891	1
Rv1546	0.195	4.83	0.91	1
Rv1598c	0.195	4.76	0.907	1
Rv1655	0.195	4.55	0.895	1
Rv2041c	0.195	4.3	0.881	1
Rv2046	0.195	4.83	0.91	1
Rv2049c	0.195	4.3	0.881	1
Rv2061c	0.195	4.3	0.881	1
Rv2132	0.195	4.95	0.751	1
Rv2206	0.195	4.69	0.903	1
Rv2228c	0.195	4.69	0.903	1
Rv2552c	0.195	4.21	0.875	1
Rv2594c	0.195	4.95	0.751	1
Rv2859c	0.195	4.69	0.903	1
Rv3288c	0.195	4.3	0.881	1
Rv3631	0.195	4.55	0.895	1
Rv3812	0.195	5	0.758	1
Rv0008c	0.194	3.76	0.841	1
Rv0076c	0.194	3.89	0.851	1
Rv0104	0.194	3.89	0.851	1
Rv0196	0.194	3.76	0.841	1
Rv0273c	0.194	3.89	0.851	1
Rv0341	0.194	3.76	0.841	1
Rv0609	0.194	3.89	0.851	1
Rv0678	0.194	4	0.86	1
Rv0839	0.194	3.76	0.841	1
Rv1219c	0.194	3.76	0.841	1
Rv1399c	0.194	4.11	0.868	1
Rv1412	0.194	3.76	0.841	1
Rv1473A	0.194	3.76	0.841	1
Rv2498c	0.194	3.89	0.851	1
Rv2625c	0.194	3.76	0.841	1
Rv2702	0.194	4.11	0.868	1
Rv2827c	0.194	3.76	0.841	1
Rv3578	0.194	4.11	0.868	1
Rv3697A	0.194	4	0.86	1
Rv3853	0.194	4.11	0.868	1
Rv0138	0.193	3.47	1	1
Rv0263c	0.193	3.3	1	1
Rv1146	0.193	3.3	1	1
Rv1217c	0.193	3.3	1	1
Rv1269c	0.193	3.62	0.829	1
Rv1736c	0.193	3.47	1	1
Rv2055c	0.193	3.47	1	1
Rv2282c	0.193	3.47	1	1
Rv3162c	0.193	3.3	1	1
Rv3167c	0.193	3.3	1	1
Rv3289c	0.193	3.3	1	1
Rv3294c	0.193	3.47	1	1
Rv3420c	0.193	3.62	0.829	1
Rv3620c	0.193	3.3	1	1
Rv3840	0.193	3.3	1	1
Rv0318c	0.192	3.11	1	1
Rv0742	0.192	3.11	1	1
Rv1246c	0.192	3.11	1	1
Rv1667c	0.192	3.11	1	1
Rv1931c	0.192	3.11	1	1
Rv1943c	0.192	3.11	1	1
Rv2307D	0.192	3.11	1	1
Rv2658c	0.192	3.11	1	1
Rv2686c	0.192	3.11	1	1
Rv2997	0.192	3.11	1	1
Rv3089	0.192	3.11	1	1
Rv3346c	0.192	3.11	1	1
Rv3787c	0.192	3.11	1	1
Rv0071	0.191	2.89	1	1
Rv0080	0.191	2.89	1	1
Rv0358	0.191	2.89	1	1
Rv0521	0.191	2.89	1	1
Rv0880	0.191	2.89	1	1
Rv1852	0.191	2.89	1	1
Rv3649	0.191	2.89	1	1
Rv0456c	0.189	2.62	1	1
Rv0691A	0.189	2.62	1	1
Rv2728c	0.189	2.62	1	1
Rv3117	0.189	2.62	1	1
aspT	0.189	2.62	1	1
Rv0058	0.185	8.26	0.683	1
Rv0096	0.185	2.3	1	1
Rv0912	0.185	2.3	1	1
Rv0915c	0.185	2.3	1	1
Rv1740	0.185	2.3	1	1
Rv1964	0.185	2.3	1	1
Rv2057c	0.185	2.3	1	1
Rv2330c	0.185	2.3	1	1
Rv2342	0.185	2.3	1	1
Rv2458	0.185	2.3	1	1
Rv2481c	0.185	2.3	1	1
Rv2514c	0.185	2.3	1	1
Rv2624c	0.185	2.3	1	1
Rv2659c	0.185	2.3	1	1
Rv2666	0.185	2.3	1	1
Rv2886c	0.185	2.3	1	1
Rv3069	0.185	2.3	1	1
Rv3174	0.185	2.3	1	1
Rv3817	0.185	2.3	1	1
mcr3	0.185	7.38	0.697	1
Rv1375	0.18	7.81	0.688	1
Rv1640c	0.18	6.8	0.725	1
Rv3207c	0.18	7.82	0.689	1
Rv2048c	0.179	8.28	0.678	1
Rv3052c	0.179	7.67	0.702	1
Rv3053c	0.177	7.53	0.708	1
Rv2346c	0.176	6.48	0.731	1
Rv3293	0.176	6.5	0.735	1
Rv0329c	0.175	1.88	1	1
Rv0367c	0.175	1.88	1	1
Rv0492A	0.175	1.88	1	1
Rv0602c	0.175	1.88	1	1
Rv0650	0.175	1.88	1	1
Rv0976c	0.175	1.88	1	1
Rv1034c	0.175	1.88	1	1
Rv1188	0.175	1.88	1	1
Rv1372	0.175	1.88	1	1
Rv1674c	0.175	1.88	1	1
Rv1888A	0.175	1.88	1	1
Rv1935c	0.175	1.88	1	1
Rv1950c	0.175	1.88	1	1
Rv2117	0.175	1.88	1	1
Rv2307A	0.175	1.88	1	1
Rv2309A	0.175	1.88	1	1
Rv2317	0.175	1.88	1	1
Rv2341	0.175	1.88	1	1
Rv2433c	0.175	1.88	1	1
Rv2491	0.175	1.88	1	1
Rv2570	0.175	1.88	1	1
Rv2578c	0.175	1.88	1	1
Rv2600	0.175	1.88	1	1
Rv2806	0.175	1.88	1	1
Rv2910c	0.175	1.88	1	1
Rv2922A	0.175	1.88	1	1
Rv3093c	0.175	1.88	1	1
Rv3183	0.175	1.88	1	1
Rv3338	0.175	1.88	1	1
Rv3353c	0.175	1.88	1	1
Rv3357	0.175	1.88	1	1
Rv3770A	0.175	1.88	1	1
leuV	0.175	1.88	1	1
leuX	0.175	1.88	1	1
proT	0.175	1.88	1	1
thrV	0.175	1.88	1	1
Rv1192	0.174	6.36	0.781	1
Rv2614c	0.174	6.4	0.754	1
Rv1280c	0.172	6.25	0.766	1
Rv2155c	0.172	6.25	0.766	1
Rv3802c	0.171	7.14	0.734	1
Rv3826	0.171	6.22	0.763	1
Rv3808c	0.17	7.67	0.718	1
Rv0732	0.169	7.61	0.723	1
Rv2387	0.169	6.07	0.741	1
Rv1072	0.167	9.37	0.695	1
Rv3554	0.167	5.99	0.817	1
Rv3143	0.166	5.93	0.81	1
Rv3726	0.166	5.96	0.814	1
Rv0500A	0.165	5.9	0.807	1
Rv1916	0.165	6.84	0.758	1
Rv2587c	0.165	7.45	0.728	1
Rv2259	0.164	5.84	0.8	1
Rv2930	0.164	9.24	0.704	1
Rv0198c	0.163	7.36	0.731	1
Rv0410c	0.162	5.78	0.793	1
Rv0704	0.162	8.29	0.718	1
Rv3280	0.162	9.27	0.705	1
Rv0108c	0.161	5.75	0.789	1
Rv1980c	0.159	7.91	0.731	1
Rv3869	0.159	6.61	0.781	1
Rv2967c	0.157	6.55	0.774	1
Rv0721	0.156	7.47	0.732	1
Rv1527c	0.156	6.49	0.765	1
Rv3465	0.156	5.57	0.826	1
Rv1489	0.155	5.53	0.879	1
Rv3796	0.155	5.53	0.879	1
Rv2214c	0.154	6.45	0.76	1
Rv3797	0.154	6.45	0.76	1
Rv0001	0.153	7.38	0.752	1
Rv0681	0.153	5.45	0.874	1
Rv2412	0.153	6.39	0.787	1
Rv2693c	0.153	5.45	0.874	1
Rv0190	0.15	5.37	0.868	1
Rv0338c	0.15	7.86	0.75	1
Rv0171	0.148	6.83	0.783	1
Rv3683	0.147	6.23	0.803	1
Rv1195	0.146	7.48	0.75	1
Rv2193	0.146	6.75	0.772	1
Rv2327	0.146	6.19	0.797	1
Rv3303c	0.146	6.75	0.772	1
Rv3396c	0.146	6.21	0.8	1
Rv1253	0.145	5.23	0.857	1
Rv1629	0.145	6.16	0.794	1
Rv2681	0.145	5.23	0.857	1
Rv0420c	0.143	5.18	0.853	1
Rv2868c	0.143	7.1	0.772	1
Rv3224	0.143	7.88	0.753	1
Rv0726c	0.142	7.39	0.772	1
Rv2343c	0.142	6.08	0.784	1
Rv1820	0.141	5.13	0.849	1
Rv2051c	0.141	7.6	0.769	1
Rv2204c	0.141	7.04	0.786	1
Rv2726c	0.141	6.06	0.781	1
Rv3455c	0.14	6.6	0.811	1
Rv2097c	0.139	6.99	0.779	1
Rv2335	0.139	5.08	0.845	1
Rv2462c	0.139	7.97	0.754	1
Rv0276	0.137	5.97	0.861	1
Rv0478	0.137	5.03	0.84	1
Rv2482c	0.137	5.97	0.861	1
Rv0747	0.134	4.97	0.835	1
Rv1483	0.134	6.46	0.794	1
Rv1534	0.134	4.97	0.835	1
Rv2421c	0.134	4.97	0.835	1
Rv3266c	0.133	6.44	0.792	1
Rv0647c	0.132	5.86	0.851	1
Rv1548c	0.132	4.92	0.83	1
Rv3413c	0.132	5.86	0.851	1
Rv2936	0.131	7.59	0.784	1
Rv3889c	0.131	5.83	0.848	1
Rv0301	0.129	5.79	0.845	1
Rv1308	0.129	8.73	0.766	1
Rv2608	0.129	4.86	1	1
ssr	0.129	14.5	0.754	1
Rv3102c	0.127	5.76	0.842	1
Rv1131	0.126	9.19	0.771	1
Rv3534c	0.126	6.29	0.847	1
Rv3627c	0.126	6.29	0.847	1
Rv2707	0.125	7.66	0.793	1
Rv2301	0.124	5.69	0.836	1
Rv3616c	0.124	8.62	0.781	1
Rv2239c	0.123	6.64	0.846	1
Rv2295	0.123	6.24	0.843	1
B11	0.122	4.73	1	1
Rv2146c	0.122	5.66	0.833	1
Rv2285	0.122	5.66	0.833	1
Rv2381c	0.122	4.73	1	1
Rv1096	0.121	6.2	0.838	1
Rv1221	0.121	8.03	0.8	1
Rv3462c	0.121	7.75	0.79	1
Rv2372c	0.12	5.62	0.829	1
Rv0653c	0.119	6.88	0.841	1
Rv1095	0.119	7.72	0.801	1
Rv0345	0.118	4.66	1	1
Rv0781	0.118	4.66	1	1
Rv3601c	0.118	4.66	1	1
Rv3604c	0.118	5.59	0.826	1
Rv3747	0.118	6.15	0.833	1
rrf	0.118	6.55	0.837	1
Rv1225c	0.116	5.55	0.94	1
Rv2737c	0.116	7.94	0.802	1
Rv3486	0.116	5.55	0.94	1
Rv3501c	0.116	5.55	0.94	1
Rv3528c	0.116	5.55	0.94	1
Rv3868	0.116	7.8	0.811	1
Rv0687	0.115	6.49	0.831	1
Rv2800	0.114	5.51	0.939	1
Rv3253c	0.114	5.51	0.939	1
Rv1922	0.113	4.59	1	1
Rv3047c	0.113	4.59	1	1
Rv0994	0.111	5.47	0.937	1
Rv1156	0.111	6.74	0.826	1
Rv1174c	0.111	6.99	0.827	1
Rv2383c	0.111	5.47	0.937	1
Rv3104c	0.111	5.47	0.937	1
Rv2178c	0.11	7.38	0.827	1
Rv2725c	0.11	6.97	0.826	1
Rv0003	0.109	5.43	0.936	1
Rv0191	0.109	5.43	0.936	1
Rv1260	0.109	5.99	0.908	1
Rv1817	0.109	6.7	0.823	1
Rv3092c	0.109	5.43	0.936	1
Rv3248c	0.109	10.5	0.795	1
Rv3526	0.109	6.96	0.824	1
Rv1645c	0.108	4.51	1	1
Rv2460c	0.108	7.17	0.824	1
Rv1101c	0.105	5.93	0.905	1
Rv2494	0.105	5.93	0.905	1
Rv0212c	0.103	6.61	0.875	1
Rv1379	0.103	4.43	1	1
Rv1752	0.103	4.43	1	1
Rv0422c	0.101	5.87	0.901	1
Rv3286c	0.101	5.87	0.901	1
Rv3872	0.101	5.87	0.901	1
Rv3882c	0.101	6.58	0.872	1
Rv2970c	0.0989	5.84	0.899	1
Rv1488	0.0986	7.21	0.85	1
Rv2706c	0.0969	7	0.852	1
Rv1448c	0.0968	6.78	0.859	1
Rv0923c	0.0967	5.81	0.897	1
Rv1326c	0.0967	5.81	0.897	1
Rv0392c	0.0961	4.34	1	1
Rv0393	0.0961	4.34	1	1
Rv1022	0.0961	4.34	1	1
Rv1864c	0.0961	4.34	1	1
Rv3359	0.0961	4.34	1	1
mpr6	0.0961	4.34	1	1
Rv3716c	0.095	6.18	0.877	1
Rv1650	0.0945	6.74	0.856	1
Rv3544c	0.0945	6.74	0.856	1
Rv1923	0.094	6.48	0.864	1
Rv1899c	0.0933	7.45	0.853	1
Rv0431	0.0932	6.16	0.875	1
Rv2366c	0.093	5.21	0.927	1
Rv3051c	0.093	9.78	0.827	1
Rv3691	0.093	5.21	0.927	1
Rv0337c	0.092	6.71	0.853	1
Rv2890c	0.0916	7.56	0.863	1
Rv1682	0.0894	6.11	0.872	1
Rv1926c	0.0894	6.42	0.859	1
Rv1020	0.0893	5.71	0.891	1
Rv1906c	0.0893	5.71	0.891	1
Rv0048c	0.0888	4.25	1	1
Rv1441c	0.0888	4.25	1	1
Rv0204c	0.0874	6.08	0.87	1
Rv1665	0.0874	6.08	0.87	1
Rv1337	0.0866	5.68	0.889	1
Rv2182c	0.0862	6.38	0.89	1
Rv0529	0.0851	5.11	0.923	1
Rv3586	0.0845	6.36	0.926	1
Rv3849	0.0845	6.36	0.926	1
Rv3629c	0.0838	5.64	0.887	1
Rv2402	0.0808	5.6	0.884	1
Rv3888c	0.0808	6	0.954	1
Rv0484c	0.0806	5.06	0.921	1
Rv1100	0.0806	5.06	0.921	1
Rv0230c	0.0802	4.16	1	1
Rv1263	0.0802	4.16	1	1
Rv1788	0.0802	4.16	1	1
Rv2912c	0.0802	4.16	1	1
Rv3749c	0.0802	4.16	1	1
Rv0362	0.0776	5.57	0.94	1
Rv0041	0.0775	7.38	0.885	1
Rv1872c	0.0756	9.17	0.865	1
Rv3193c	0.0755	8.79	0.864	1
Rv0969	0.075	6.24	0.921	1
Rv3546	0.0744	6.49	0.898	1
Rv0346c	0.0741	7.21	0.892	1
Rv1173	0.074	8.26	0.871	1
Rv3136A	0.0717	7.76	0.879	1
Rv1618	0.0709	6.67	0.908	1
Rv0277A	0.0708	6.2	0.919	1
Rv2083	0.0706	4.94	0.916	1
Rv0289	0.0704	8.15	0.884	1
Rv3251c	0.0702	4.05	1	1
Rv1791	0.0687	7.15	0.888	1
Rv0054	0.0681	6.82	0.917	1
Rv2112c	0.068	5.86	0.95	1
Rv0112	0.0651	5.82	0.949	1
Rv0537c	0.0651	6.39	0.927	1
Rv2684	0.0651	6.39	0.927	1
Rv0576	0.0649	4.89	1	1
Rv2945c	0.0631	6.37	0.963	1
Rv3553	0.063	5.41	1	1
Rv0176	0.0614	6.1	0.914	1
Rv3894c	0.061	6.35	0.963	1
Rv1843c	0.0589	6.89	0.921	1
Rv3350c	0.0589	6.32	0.962	1
Rv0037c	0.0588	5.37	1	1
Rv1982c	0.0588	5.76	0.947	1
Rv2074	0.0588	5.37	1	1
Rv0065	0.0587	4.82	1	1
Rv0673	0.0587	4.82	1	1
Rv0471c	0.0583	3.94	1	1
Rv1366	0.0583	3.94	1	1
Rv1893	0.0583	3.94	1	1
Rv2393	0.0583	3.94	1	1
Rv2516c	0.0583	3.94	1	1
Rv2735c	0.0583	3.94	1	1
Rv2882c	0.0573	6.71	0.911	1
Rv3199c	0.0563	7.01	0.927	1
Rv3801c	0.0554	8.57	0.904	1
Rv0632c	0.0551	7.48	0.91	1
Rv0467	0.0544	10.8	0.897	1
Rv2374c	0.0544	6.28	0.961	1
Rv0072	0.0543	5.32	1	1
Rv0352	0.0521	7.96	0.921	1
Rv0940c	0.052	5.69	0.945	1
Rv2483c	0.052	5.69	0.945	1
Rv2043c	0.0518	4.76	1	1
Rv3216	0.0518	4.76	1	1
Rv3145	0.0505	5.99	1	1
Rv3246c	0.0505	8.78	0.909	1
Rv0826	0.0503	8.01	0.923	1
Rv2986c	0.0502	8.74	0.914	1
Rv3762c	0.0495	5.28	1	1
Rv2497c	0.0489	6.44	0.93	1
Rv0637	0.048	7.77	0.925	1
Rv0884c	0.0475	5.96	1	1
Rv1626	0.0467	6.42	0.929	1
Rv1809	0.0444	5.93	1	1
Rv2143	0.0443	5.23	1	1
Rv2908c	0.0443	5.23	1	1
Rv3011c	0.0443	5.23	1	1
Rv0674	0.0439	3.82	1	1
Rv2009	0.0439	3.82	1	1
Rv2562	0.0439	3.82	1	1
Rv2975c	0.0439	3.82	1	1
gluT	0.0439	3.82	1	1
Rv2444c	0.0427	8.3	0.926	1
Rv1410c	0.0425	8.13	0.929	1
Rv3677c	0.0417	6.16	0.958	1
Rv2137c	0.0411	5.9	1	1
Rv0867c	0.0407	7.24	0.958	1
Rv2721c	0.0403	7.12	0.954	1
Rv1272c	0.0388	5.18	1	1
Rv1450c	0.0388	5.18	1	1
Rv1478	0.0388	5.18	1	1
Rv2091c	0.036	6.82	0.972	1
Rv1545	0.0358	4.62	1	1
Rv3220c	0.0345	8.06	0.95	1
Rv0127	0.0341	5.84	1	1
Rv3307	0.0341	5.84	1	1
Rv0236A	0.0329	5.13	1	1
Rv1106c	0.0329	5.13	1	1
Rv3609c	0.0329	5.13	1	1
Rv0006	0.0324	8.36	0.949	1
Rv3197A	0.0314	7.04	0.976	1
Rv3196A	0.0313	5.51	1	1
Rv2543	0.0293	6.27	1	1
Rv2567	0.0293	6.27	1	1
Rv0931c	0.0291	8.37	0.95	1
Rv3028c	0.0288	7.59	0.966	1
Rv3570c	0.028	7.23	0.979	1
Rv0007	0.0265	6.03	1	1
Rv0454	0.0265	5.08	1	1
Rv0473	0.0265	5.08	1	1
Rv1879	0.0265	5.08	1	1
Rv2443	0.0265	6.24	1	1
Rv1878	0.0264	4.55	1	1
Rv3217c	0.0264	4.55	1	1
Rv1353c	0.0262	3.69	1	1
Rv2593c	0.0262	3.69	1	1
Rv2595	0.0262	3.69	1	1
Rv3902c	0.0262	3.69	1	1
Rv3799c	0.0257	7.98	0.974	1
Rv2110c	0.0243	6.58	1	1
Rv3247c	0.0243	6.58	1	1
Rv3583c	0.022	7.54	0.983	1
Rv2101	0.0217	7.45	0.982	1
Rv3547	0.0213	5.43	1	1
Rv3816c	0.0213	5.43	1	1
Rv2194	0.0209	6.83	1	1
Rv1275	0.0196	5.97	1	1
Rv3222c	0.0196	6.54	1	1
Rv1859	0.0195	5.03	1	1
Rv3370c	0.0195	5.03	1	1
Rv3005c	0.0178	6.93	1	1
Rv0397A	0.0158	4.47	1	1
Rv3134c	0.0158	4.47	1	1
Rv1902c	0.0143	6.14	1	1
Rv0824c	0.0136	6.64	1	1
Rv2683	0.0136	5.67	1	1
Rv3347c	0.0121	7.2	1	1
Rv3595c	0.0121	5.91	1	1
Rv3309c	0.012	4.97	1	1
Rv3190c	0.00843	6.73	1	1
Rv2094c	0.00805	5.88	1	1
Rv0383c	0.0064	6.58	1	1
Rv2985	0.00537	7.33	1	1
Rv1794	0.00529	8.4	1	1
Rv3810	0.00521	7.48	1	1
Rv0813c	0.00386	5.85	1	1
Rv3711c	0.00386	5.85	1	1
Rv0436c	0.00385	5.6	1	1
Rv1024	0.00385	4.91	1	1
Rv1860	0.00385	4.91	1	1
Rv2173	0.00385	4.91	1	1
Rv2641	0.00385	4.91	1	1
Rv2816c	0.00385	4.91	1	1
Rv3120	0.00385	5.3	1	1
Rv3827c	0.00385	4.91	1	1
Rv1652	0.00384	4.39	1	1
Rv1802	0.00384	4.39	1	1
Rv0736	0.0038	3.55	1	1
Rv3098c	0.0038	3.55	1	1
Rv3855	0.0038	3.55	1	1
Rv2430c	0.00294	8.02	1	1
Rv0668	0.000669	10.2	1	1
Rv2522c	0.000115	6.04	1	1
Rv2102	-0.000523	5.82	1	1
Rv0118c	-0.00142	5.57	1	1
Rv1769	-0.00142	5.57	1	1
Rv3480c	-0.00142	5.57	1	1
Rv3648c	-0.00142	6.53	1	1
Rv3318	-0.00181	7	1	1
Rv0078A	-0.00278	5.25	1	1
Rv2792c	-0.00279	6.21	1	1
Rv3156	-0.00484	8.24	1	1
Rv1056	-0.00509	4.85	1	1
Rv1066	-0.00509	4.85	1	1
Rv0883c	-0.00629	6.18	1	1
Rv0954	-0.00702	8.27	1	1
Rv3490	-0.00784	6.96	1	1
Rv3281	-0.00817	7.78	1	1
Rv0159c	-0.00985	4.3	1	1
Rv1383	-0.00985	4.3	1	1
[truncated: 1,987 more rows]
